# Supplementary material for: Predicting the solubility of CO2 and N2 in ionic liquids based on COSMO-RS and machine learning
Source: Front Chem. 2024 Oct 31;12:1480468. doi: 10.3389/fchem.2024.1480468 (PMC11560425; doi:10.3389/fchem.2024.1480468)
Supplement: Supplementary file 1 [file Table1.xlsx]

## Sheet: Sheet1
							Predicting the solubility of CO2 and N2 in ionic liquids based on COMSO-RS and machine learning
							Hongling Qin1,2, Ke Wang2,3, Xifei Ma2,4, Fangfang Li1, Yanrong Liu2,3,4 *, Xiaoyan Ji1, *
							1Energy Engineering, Division of Energy Science, Luleå University of Technology, 97187 Luleå, Sweden
							2CAS Key Laboratory of Green Process and Engineering, State Key Laboratory of Mesoscience and Engineering, Beijing Key Laboratory of Ionic Liquids Clean Process, Institute of Process Engineering, Chinese Academy of Sciences, Beijing 100190, China
							3Longzihu New Energy Laboratory, Zhengzhou Institute of Emerging Industrial Technology, Henan University, Zhengzhou 450000, China
							4School of Chemical Engineering, University of Chinese Academy of Sciences, Beijing 100049, China

## Sheet: Table S1
Table S1. Group strucutres
Symbol	Structure	Description
-H		-
-C(c)H2-		-CH2- in a chain
-C(r)H2-		-CH2- in a ring
CH3-(ne)		CH3- not connected to either N, O, F or Cl
CH3-(e)		CH3- connected to either N, O, F or Cl
=C(a)H-		Aromatic =CH-
=C(a)<ne		Aromatic =C< not connected to either O, N, Cl or F
=C<
H2C(c)=C<
-CF2-
-CF3
=CNC=NC=
CH3COO
(C)2>N-(C)
(C)2>N<(C)2
-N(a)-(r5)
=N(a)-(r6)
-O-
-OH
P+
(C)-S-(C)
-SO3-
[BF4]-
>C(c)<
>C(c)H-
(C)-NH-(C)
(C)-C≡N
(N)-C≡N
COO-(C)
[NO3]-
-PO2-
F-
P-
-PO4-
[PF6]-
-SO2-
-SO2N<
-SO3-
-SO4-
(C)=N-

## Sheet: Table S2
Table S2. Parameters of XGBoost-GC and XGBoost-GC-D for CO2 and N2 solubility predictions
Parameters	XGBoost-GC for CO2	XGBoost-GC-D for CO2	XGBoost-GC for N2	XGBoost-GC-D for N2
booster	gbtree	gbtree	gbtree	gbtree
nestimators	76	84	72	47
max_depth	9	6	9	6
learning rate	0.1	0.28	0.2	0.19
subsample	0.87	0.96	0.5	0.5
gamma	0	0	0	0
min_child_weight	1	1	1	1
colsample_bbytree	1	1	1	1
objective	reg_squarederror	reg_squarederror	reg_squarederror	reg_squarederror

## Sheet: Table S3
Table S3. Temperature and pressure ranges of CO2 solubility data in literature
No. of ILs	ILs	Cation	Anion	T range (K)	P range (kPa)	xCO2
1	[S222][NTf2]	[S222]	[NTf2]	313.15-333.15	49.8-1900.6	0.0073-0.3033
2	[Deme][NTf2]	[Deme]	[NTf2]	313.15-333.15	49.9-1900.44	0.0089-0.3202
3	[PMIM][NTf2]	[PMIM]	[NTf2]	313.15-333.15	50.0-1900.3	0.0092-0.316
4	[AMIM][NTf2]	[AMIM]	[NTf2]	313.15-333.15	49.9-1899.8	0.0078-0.315
5	[4MBPy][BF4]	[4MBPy]	[BF4]	313.15-333.15	49.8-1900.1	0.0039-0.2028
6	[BMMIM][NTf2]	[BMMIM]	[NTf2]	298.15-343.15	9.9-1899.7	0.002-0.382
7	[PnMpyrr][NTf2]	[PnMpyrr]	[NTf2]	298.15-343.15	9.7-1900.2	0.002-0.406
8	[P1444][NTf2]	[P1444]	[NTf2]	298.15-343.15	9.9-1899.9	0.003-0.393
9	[HMIM][NTf2]	[HMIM]	[NTf2]	298.15-323.15	100-2000	0.024-0.415
10	[OMIM][NTf2]	[OMIM]	[NTf2]	298.15-323.15	100-2000	0.025-0.428
11	[DMIM][NTf2]	[DMIM]	[NTf2]	298.15-323.15	100-2000	0.026-0.443
12	[EIM][NTf2]	[EIM]	[NTf2]	298.15-333.15	632.6-6091.4	0.087-0.637
13	[EMIM][NTf2]	[EMIM]	[NTf2]	298.15-333.15	622.1-6532.8	0.107-0.63
14	[N1888][NTf2]	[N1888]	[NTf2]	303.17-333.24	49.9-1500	0.0112-0.343
15	[BMIM][NTf2]	[BMIM]	[NTf2]	303.16-333.21	49.8-1500	0.004-0.283
16	[BMIM][MeSO4]	[BMIM]	[MeSO4]	303.09-333.25	49.9-1500	0.003-0.138
17	[EMIM][EtSO4]	[EMIM]	[EtSO4]	273.15-413.15	372-4738	0.02-0.434
18	[N112,2OCO1][NTf2]	[N112,2OCO1]	[NTf2]	298.15-333.15	587.3-5571.7	0.112-0.614
19	[N112,2O2O1][NTf2]	[N112,2O2O1]	[NTf2]	298.15-333.15	520.3-4978.8	0.094-0.666
20	[N1125][NTf2]	[N1125]	[NTf2]	298.15-333.15	426-4944.2	0.084-0.642
21	[N1127][NTf2]	[N1127]	[NTf2]	298.15-333.15	391.1-6121.1	0.084-0.673
22	[BMIM][C4F9SO3]	[BMIM]	[C4F9SO3]	293.15-343.15	1221-4238	0.2012-0.5436
23	[E1Py][NTf2]	[E1Py]	[NTf2]	313.15-333.15	209-1714	0.0236-0.303
24	[E2Py][NTf2]	[E2Py]	[NTf2]	313.15-333.15	203-1711	0.0313-0.326
25	[E3Py][NTf2]	[E3Py]	[NTf2]	313.15-333.15	199-1701	0.0391-0.3542
26	[BPy][NTf2]	[BPy]	[NTf2]	313.15-333.15	196-1719	0.0305-0.3132
27	[HepPy][NTf2]	[HepPy]	[NTf2]	313.15-333.15	191-1760	0.0376-0.3364
28	[DPy][NTf2]	[DPy]	[NTf2]	313.15-333.15	213-1738	0.0427-0.3758
29	[OMIM][BETI]	[OMIM]	[BETI]	298.14-343.21	61.135-82.391	0.0183-0.0365
30	[C8H4F13MIM][BETI]	[C8H4F13MIM]	[BETI]	303.37-343.20	63.04-76.014	0.0202-0.0354
31	[HMIM][eFAP]	[HMIM]	[eFAP]	297.80-343.20	697-5198	0.1772-0.6347
32	[EtOMMIM][PF6]	[EtOMMIM]	[PF6]	298.15-343.15	1062-5185	0.0998-0.4501
33	[EtOMMIM][NTf2]	[EtOMMIM]	[NTf2]	298.15-343.15	1052-4612	0.1912-0.5995
34	[PMPy][NTf2]	[PMPy]	[NTf2]	313.15-333.15	50-1900.8	0.00744-0.317
35	[EMIM][Lactate]	[EMIM]	[Lactate]	313.15-333.15	50-1899.8	0.043-0.283
36	[CH24SO3HMIM][NTf2]	[CH24SO3HMIM]	[NTf2]	313.15-323.15	50-1900	0.001319-0.254
37	[CH24SO3HMIM][HSO4]	[CH24SO3HMIM]	[HSO4]	313.15-323.15	49.8-1700	0.00116-0.0614
38	[EMIM][CF3SO3]	[EMIM]	[CF3SO3]	303.15-353.15	136.2-2938.3	0.0139-0.2552
39	[EMIM][NTf2]	[EMIM]	[NTf2]	313.15	500-5997	0.094-0.593
40	[EMIM][BETI]	[EMIM]	[BETI]	313.15	501-6000	0.112-0.633
41	[EMIM][C4F9SO3]	[EMIM]	[C4F9SO3]	313.15	500-5994	0.092-0.592
42	[EMIM][BF4]	[EMIM]	[BF4]	313.15	505-5986	0.053-0.384
43	[EMIM][TCM]	[EMIM]	[TCM]	298.15-353.25	94-1993	0.0072-0.2935
44	[HMIM][TCM]	[HMIM]	[TCM]	298.15-353.25	94-1993	0.0094-0.3388
45	[HepMIM][TCM]	[HepMIM]	[TCM]	298.15-353.25	94-1993	0.0104-0.3497
46	[OMIM][TCM]	[OMIM]	[TCM]	298.15-353.25	94-1993	0.0096-0.3567
47	[EtOMMIM][TCM]	[EtOMMIM]	[TCM]	298.15-353.25	93-1993	0.0082-0.3106
48	[DohMIM][TCM]	[DohMIM]	[TCM]	298.15-353.25	94-1993	0.0083-0.3367
49	[BMIM][NTf2]	[BMIM]	[NTf2]	298.15-323.15	94-1993	0.0178-0.4078
50	[EtOMMIM][NTf2]	[EtOMMIM]	[NTf2]	298.15-323.15	93-1993	0.0181-0.4106
51	[HOPrMIM][NTf2]	[HOPrMIM]	[NTf2]	298.15-323.15	93-1993	0.0145-0.3577
52	[DoMIM][BF4]	[DoMIM]	[BF4]	333.15-373.15	940-5750	0.0895-0.4586
53	[DoMIM][PF6]	[DoMIM]	[PF6]	333.15-373.15	990-5790	0.0809-0.4472
54	[DoMIM][NTf2]	[DoMIM]	[NTf2]	333.15-373.15	760-5670	0.087-0.5118
55	[BMIM][CF3SO3]	[BMIM]	[CF3SO3]	303.15-343.15	233.6-3236.7	0.0247-0.417
56	[EMIM][NTf2]	[EMIM]	[NTf2]	353.15-393.15	406-1937	0.0555-0.2525
57	[BMIM][NTf2]	[BMIM]	[NTf2]	353.15-393.15	411-1898	0.0513-0.2648
58	[OMIM][NTf2]	[OMIM]	[NTf2]	353.15-393.15	404-1928	0.0515-0.2971
59	[DoMIM][NTf2]	[DoMIM]	[NTf2]	353.15-393.15	406-1942	0.0702-0.3253
60	[HMIM][NO3]	[HMIM]	[NO3]	293.15-343.15	315-4564	0.0342-0.3539
61	[OMIM][BF4]	[OMIM]	[BF4]	298.15-328.15	95-3020	0.0164-0.4517
62	[EMIM][BF4]	[EMIM]	[BF4]	298.15-353.15	71.7-1989.6	0.0065-0.2093
63	[DMEMP][NTf2]	[DMEMP]	[NTf2]	303.15-343.15	19.7-1500.8	0.005-0.318
64	[AIM][NTf2]	[AIM]	[NTf2]	303.15-343.15	19.5-1500	0.003-0.283
65	[HOPrMIM][NTf2]	[HOPrMIM]	[NTf2]	303.15-343.15	19.9-1201	0.003-0.211
66	[Deme][NTf2]	[Deme]	[NTf2]	303.15-343.15	19.9-1200	0.004-0.254
67	[EMIM][CF3SO3]	[EMIM]	[CF3SO3]	273.15-413.15	349-4419	0.0274-0.5021
68	[BMIM][CF3SO3]	[BMIM]	[CF3SO3]	283.15-413.15	376-4672	0.0304-0.5663
69	[EMor][Acetate]	[EMor]	[Acetate]	298.15-338.15	90-904.6	0.0111-0.1986
70	[EMor][C2H5COO]	[EMor]	[C2H5COO]	298.15-338.15	84.3-897.1	0.0107-0.2005
71	[TEAH][C2H5COO]	[TEAH]	[C2H5COO]	298.15-338.15	80-888.5	0.0093-0.1806
72	[HMIM][NTf2]	[HMIM]	[NTf2]	303.15-343.15	19.5-1400.9	0.005-0.311
73	[BMIM][DMP]	[BMIM]	[DMP]	303.15-343.15	19.9-1400.6	0.002-0.157
74	[PMIM][NTf2]	[PMIM]	[NTf2]	303.15-343.15	19.8-1399.3	0.002-0.291
75	[P2225][NTf2]	[P2225]	[NTf2]	303.15-333.15	100-6001	0.017-0.648
76	[P2228][NTf2]	[P2228]	[NTf2]	303.15-333.15	100-6004	0.02-0.679
77	[P2225][BETI]	[P2225]	[BETI]	303.15-333.15	100-6002	0.021-0.691
78	[P2228][BETI]	[P2228]	[BETI]	303.15-333.15	100-6000	0.023-0.713
79	[BenMIM][NO3]	[BenMIM]	[NO3]	298.15-343.15	1055-4518	0.0914-0.2908
80	[P2221O1][NTf2]	[P2221O1]	[NTf2]	303.15-333.15	100-6037	0.019-0.677
81	[P2222O1][NTf2]	[P2222O1]	[NTf2]	303.15-333.15	100-6024	0.019-0.677
82	[BIM][NTf2]	[BIM]	[NTf2]	313.15-333.15	100-6000	0.015-0.61
83	[NH114][NTf2]	[NH114]	[NTf2]	313.15-333.15	100-6002	0.016-0.63
84	[BIM][BF4]	[BIM]	[BF4]	313.15-333.15	100-6002	0.008-0.406
85	[BMIM][NTf2]	[BMIM]	[NTf2]	313.15-333.15	100-6001	0.02-0.624
86	[N1114][NTf2]	[N1114]	[NTf2]	313.15-333.15	100-6000	0.017-0.621
87	[BMIM][BF4]	[BMIM]	[BF4]	313.15-333.15	100-6000	0.01-0.448

## Sheet: Table S4
Table S4. Temperature and pressure ranges of N2 solubility data in literature
No. of ILs	ILs	Cation	Anion	T range (K)	P range (kPa)	xN2
1	[BMIM][PF6]	[BMIM]	[PF6]	283.27-343.15	42.179-88.772	0.00051-0.00109
2	[BMIM][BF4]	[BMIM]	[BF4]	283.20-343.14	45.434-92.291	0.000326-0.000634
3	[BMIM][C3F7COO]	[BMIM]	[C3F7COO]	303.15-333.15	2200-8460	0.0845-0.256
4	[BMIM][eFAP]	[BMIM]	[eFAP]	303.17-343.22	91.040-103.520	0.00337-0.00432
5	[BMpyrr][eFAP]	[BMpyrr]	[eFAP]	303.16-343.14	92.367-104.439	0.0036-0.00435
6	[P66614][eFAP]	[P66614]	[eFAP]	303.16-343.28	72.370-83.041	0.0073-0.0101
7	[MDEA][Cl]	[MDEA]	[Cl]	313.15-333.15	2150-7470	0.0664-0.6187
8	[HMPy][NTf2]	[HMPy]	[NTf2]	298.15	4.69-1300	0.000171-0.00162
9	[TMG][Lactate]	[TMG]	[Lactate]	308.00-328.00	2160-8740	0.0027-0.0129
10	[BMIM][C4F9SO3]	[BMIM]	[C4F9SO3]	323.15	2355-8169	0.0272-0.0899
11	[P66614][TMPP]	[P66614]	[TMPP]	313.00-353.00	1540-5370	0.074-0.22
12	[OMIM][NTf2]	[OMIM]	[NTf2]	303.12-343.21	59.564-76.364	0.0005-0.0012
13	[C8H4F13MIM][NTf2]	[C8H4F13MIM]	[NTf2]	303.48-343.09	62.907-76.779	0.0015-0.0019
14	[OMIM][BETI]	[OMIM]	[BETI]	303.15-343.17	65.821-76.931	0.0007-0.0016
15	[HMIM][eFAP]	[HMIM]	[eFAP]	302.90-343.50	1090-6891	0.0203-0.1203
16	[EtOMMIM][PF6]	[EtOMMIM]	[PF6]	303.15	1027-5067	0.0169-0.0423
17	[EtOMMIM][NTf2]	[EtOMMIM]	[NTf2]	303.15	1385-5596	0.0300-0.0742
18	[P2444][C5H11COO]	[P2444]	[C5H11COO]	308.1	32.702-151.217	0.00034-0.00191
19	[P2444][C11H23COO]	[P2444]	[C11H23COO]	308.1	38.212-158.323	0.00051-0.00392
20	[P2444][C17H35COO]	[P2444]	[C17H35COO]	298.10-313.10	32.078-157.790	0.00019-0.00446
21	[EMIM][NTf2]	[EMIM]	[NTf2]	333.2	5000-13991	0.045-0.088
22	[HMIM][NTf2]	[HMIM]	[NTf2]	333.2	4995-13974	0.05-0.104
23	[DMIM][NTf2]	[DMIM]	[NTf2]	333.2	4998-13975	0.062-0.133
24	[P2228][NTf2]	[P2228]	[NTf2]	333.2	4998-13990	0.072-0.145
25	[P66614][NTf2]	[P66614]	[NTf2]	333.2	4999-13004	0.127-0.238
26	[EtOMMIM][NTf2]	[EtOMMIM]	[NTf2]	333.2	5996-12997	0.044-0.081
27	[EMIM][CF3SO3]	[EMIM]	[CF3SO3]	333.2	4998-13999	0.019-0.048
28	[EMIM][BF4]	[EMIM]	[BF4]	333.2	5003-13991	0.01-0.027
29	[EMIM][CH3SO3]	[EMIM]	[CH3SO3]	333.2	5000-13996	0.009-0.025
30	[EMIM][DCA]	[EMIM]	[DCA]	333.2	5002-13992	0.009-0.023
31	[N2226][NTf2]	[N2226]	[NTf2]	333.2	4999-13993	0.063-0.127
32	[HEpyrr][NTf2]	[HEpyrr]	[NTf2]	333.2	5000-13992	0.055-0.118
33	[HMIM][NTf2]	[HMIM]	[NTf2]	303.2-353.2	4997-14982	0.047-0.113
34	[EMIM][BF4]	[EMIM]	[BF4]	296.2-313.2	5003-13991	0.007-0.021

## Sheet: Table S5
Table S5. Chemical structures of cations and anions studied in this work
No.	Abbr.	Structure	No.	Abbr.	Structure
1	[EIM]		1	[Cl]
2	[EMIM]		2	[BF4]
3	[PMIM]		3	[PF6]
4	[BIM]		4	[eFAP]
5	[BMIM]		5	[NTf2]
6	[BMMIM]		6	[BETI]
7	[HMIM]		7	[Acetate]
8	[HepMIM]		8	[C2H5COO]
9	[OMIM]		9	[C5H11COO]
10	[C8H4F13MIM]		10	[C11H23COO]
11	[DMIM]		11	[C17H35COO]
12	[DoMIM]		12	[Lactate]
13	[AIM]		13	[C3F7COO]
14	[AMIM]		14	[CH3SO3]
15	[EtOMMIM]		15	[CF3SO3]
16	[DohMIM]		16	[C4F9SO3]
17	[HOPrMIM]		17	[HSO4]
18	[(CH2)4SO3HMIM]		18	[MeSO4]
19	[BenMIM]		19	[EtSO4]
20	[BPy]		20	[DCA]
21	[HepPy]		21	[TCM]
22	[DPy]		22	[NO3]
23	[PMPy]		23	[DMP]
24	[4MBPy]		24	[TMPP]
25	[E1Py]
26	[E2Py]
27	[E3Py]
28	[BMpyrr]
29	[PnMpyrr]
30	[HEpyrr]
31	[NH114]
32	[NH222]
33	[N1114]
34	[N1125]
35	[N1127]
36	[N1888]
37	[N2226]
38	[MDEA]
39	[Deme]
40	[DMEMP]
41	[N112,2OCO1]
42	[N112,2O2O1]
43	[EMor]
44	[P1444]
45	[P2444]
46	[P2225]
47	[P2228]
48	[P2221O1]
49	[P2222O1]
50	[P66614]
51	[S222]
52	[TMG]

## Sheet: Table S6
Table S6. CO2 solubility in ILs as a function of temperature and pressure
ILs	T (K)	P (kPa)	xExp	xCOSMO-RS
[S222][NTf2]	313.15	50	0.0108	0.00498495
[S222][NTf2]	313.15	99.9	0.0205	0.0099258
[S222][NTf2]	313.15	200.2	0.0412	0.0197552
[S222][NTf2]	313.15	399.7	0.0806	0.0389112
[S222][NTf2]	313.15	699.8	0.1324	0.0667749
[S222][NTf2]	313.15	899.8	0.1652	0.0847378
[S222][NTf2]	313.15	999.6	0.1807	0.0935267
[S222][NTf2]	313.15	1099.8	0.1972	0.102237
[S222][NTf2]	313.15	1299.8	0.2263	0.119289
[S222][NTf2]	313.15	1500	0.2539	0.135928
[S222][NTf2]	313.15	1700	0.2784	0.152135
[S222][NTf2]	313.15	1899.8	0.3033	0.167926
[S222][NTf2]	323.15	50	0.0084	0.00420688
[S222][NTf2]	323.15	99.9	0.0169	0.00838118
[S222][NTf2]	323.15	199.8	0.0352	0.0166665
[S222][NTf2]	323.15	399.9	0.068	0.0329797
[S222][NTf2]	323.15	699.8	0.1127	0.0567476
[S222][NTf2]	323.15	899.9	0.1412	0.0721683
[S222][NTf2]	323.15	1000	0.1543	0.0797553
[S222][NTf2]	323.15	1099.9	0.1671	0.0872443
[S222][NTf2]	323.15	1299.7	0.1924	0.101979
[S222][NTf2]	323.15	1500.3	0.2167	0.116456
[S222][NTf2]	323.15	1699.9	0.241	0.130555
[S222][NTf2]	323.15	1900.6	0.2637	0.144433
[S222][NTf2]	333.15	49.8	0.0073	0.00357783
[S222][NTf2]	333.15	99.9	0.0152	0.00715965
[S222][NTf2]	333.15	199.9	0.0309	0.0142568
[S222][NTf2]	333.15	399.7	0.0584	0.028232
[S222][NTf2]	333.15	699.8	0.0972	0.0487239
[S222][NTf2]	333.15	900.1	0.1223	0.0620785
[S222][NTf2]	333.15	999.7	0.1341	0.0686257
[S222][NTf2]	333.15	1099.8	0.1455	0.0751443
[S222][NTf2]	333.15	1299.8	0.1698	0.0879873
[S222][NTf2]	333.15	1499.8	0.1908	0.100594
[S222][NTf2]	333.15	1699.8	0.2111	0.112972
[S222][NTf2]	333.15	1899.8	0.2269	0.125125
[Deme][NTf2]	313.15	49.9	0.0119	0.00516776
[Deme][NTf2]	313.15	99.6	0.0223	0.010278
[Deme][NTf2]	313.15	199.6	0.0443	0.0204502
[Deme][NTf2]	313.15	399.8	0.0865	0.0403841
[Deme][NTf2]	313.15	700.1	0.1409	0.0692512
[Deme][NTf2]	313.15	899.8	0.1749	0.0877929
[Deme][NTf2]	313.15	999.9	0.1912	0.0968978
[Deme][NTf2]	313.15	1099.9	0.2074	0.105871
[Deme][NTf2]	313.15	1299.8	0.238	0.12345
[Deme][NTf2]	313.15	1499.9	0.2663	0.140583
[Deme][NTf2]	313.15	1700.1	0.2937	0.157278
[Deme][NTf2]	313.15	1899.8	0.3202	0.173503
[Deme][NTf2]	323.15	49.92	0.0099	0.0043593
[Deme][NTf2]	323.15	99.99	0.0191	0.00870538
[Deme][NTf2]	323.15	199.98	0.0387	0.0173065
[Deme][NTf2]	323.15	399.86	0.0736	0.0341949
[Deme][NTf2]	323.15	700.2	0.1203	0.0588322
[Deme][NTf2]	323.15	900.01	0.1511	0.0747504
[Deme][NTf2]	323.15	1000.02	0.1656	0.0825809
[Deme][NTf2]	323.15	1099.88	0.1801	0.0903104
[Deme][NTf2]	323.15	1299.94	0.2083	0.105533
[Deme][NTf2]	323.15	1499.92	0.2332	0.12041
[Deme][NTf2]	323.15	1700.75	0.2571	0.135019
[Deme][NTf2]	323.15	1899.85	0.2805	0.149184
[Deme][NTf2]	333.15	49.91	0.0089	0.00371891
[Deme][NTf2]	333.15	99.87	0.0166	0.00742257
[Deme][NTf2]	333.15	199.82	0.0342	0.0147757
[Deme][NTf2]	333.15	399.84	0.0644	0.0292685
[Deme][NTf2]	333.15	699.47	0.1055	0.0504404
[Deme][NTf2]	333.15	899.65	0.1325	0.0642374
[Deme][NTf2]	333.15	999.86	0.1455	0.0710425
[Deme][NTf2]	333.15	1100.43	0.1583	0.0778052
[Deme][NTf2]	333.15	1299.89	0.1812	0.0910231
[Deme][NTf2]	333.15	1499.76	0.2035	0.104015
[Deme][NTf2]	333.15	1700.3	0.226	0.116802
[Deme][NTf2]	333.15	1900.44	0.2462	0.129323
[PMIM][NTf2]	313.15	50.2	0.0118	0.00479565
[PMIM][NTf2]	313.15	100.1	0.022	0.00953138
[PMIM][NTf2]	313.15	199.9	0.0433	0.0189105
[PMIM][NTf2]	313.15	399.9	0.0841	0.0373439
[PMIM][NTf2]	313.15	699.9	0.1368	0.0641211
[PMIM][NTf2]	313.15	900	0.1727	0.0814239
[PMIM][NTf2]	313.15	999.8	0.1881	0.089893
[PMIM][NTf2]	313.15	1100	0.2033	0.0982911
[PMIM][NTf2]	313.15	1299.9	0.2342	0.114738
[PMIM][NTf2]	313.15	1499.9	0.2624	0.130797
[PMIM][NTf2]	313.15	1700	0.2903	0.14648
[PMIM][NTf2]	313.15	1899.8	0.316	0.161771
[PMIM][NTf2]	323.15	50	0.0092	0.00403956
[PMIM][NTf2]	323.15	99.9	0.0182	0.00804887
[PMIM][NTf2]	323.15	200	0.0374	0.0160256
[PMIM][NTf2]	323.15	400	0.0711	0.0317039
[PMIM][NTf2]	323.15	699.8	0.116	0.0545792
[PMIM][NTf2]	323.15	899.9	0.1452	0.069444
[PMIM][NTf2]	323.15	999.8	0.1595	0.0767482
[PMIM][NTf2]	323.15	1099.9	0.1737	0.0839905
[PMIM][NTf2]	323.15	1300	0.2004	0.0982425
[PMIM][NTf2]	323.15	1499.9	0.2255	0.112188
[PMIM][NTf2]	323.15	1699.8	0.2496	0.12585
[PMIM][NTf2]	323.15	1900.3	0.2724	0.139277
[PMIM][NTf2]	333.15	50	0.0113	0.00345626
[PMIM][NTf2]	333.15	100	0.0197	0.00689635
[PMIM][NTf2]	333.15	199.9	0.0372	0.0137217
[PMIM][NTf2]	333.15	399.9	0.0666	0.0271969
[PMIM][NTf2]	333.15	699.6	0.1055	0.0469299
[PMIM][NTf2]	333.15	899.8	0.1298	0.059814
[PMIM][NTf2]	333.15	999.9	0.1424	0.066169
[PMIM][NTf2]	333.15	1100.1	0.1535	0.0724732
[PMIM][NTf2]	333.15	1299.9	0.1758	0.0848765
[PMIM][NTf2]	333.15	1500	0.1986	0.0970795
[PMIM][NTf2]	333.15	1699.8	0.2191	0.109051
[PMIM][NTf2]	333.15	1899.2	0.2382	0.120793
[AMIM][NTf2]	313.15	50	0.012	0.00459427
[AMIM][NTf2]	313.15	99.9	0.0222	0.00915084
[AMIM][NTf2]	313.15	199.9	0.0436	0.0181976
[AMIM][NTf2]	313.15	400	0.0843	0.0359679
[AMIM][NTf2]	313.15	700.2	0.1368	0.0618267
[AMIM][NTf2]	313.15	900	0.1701	0.0785259
[AMIM][NTf2]	313.15	1000	0.186	0.0867358
[AMIM][NTf2]	313.15	1100	0.2034	0.0948492
[AMIM][NTf2]	313.15	1300.2	0.2325	0.110809
[AMIM][NTf2]	313.15	1499.7	0.2614	0.126347
[AMIM][NTf2]	313.15	1699.8	0.2894	0.141578
[AMIM][NTf2]	313.15	1899.5	0.315	0.156436
[AMIM][NTf2]	323.15	50	0.0086	0.00388951
[AMIM][NTf2]	323.15	99.9	0.0177	0.00775096
[AMIM][NTf2]	323.15	200.1	0.0369	0.0154442
[AMIM][NTf2]	323.15	399.9	0.0691	0.0305475
[AMIM][NTf2]	323.15	699.9	0.1132	0.0526494
[AMIM][NTf2]	323.15	900	0.1422	0.0670206
[AMIM][NTf2]	323.15	1000	0.1559	0.0740946
[AMIM][NTf2]	323.15	1100	0.1708	0.0810981
[AMIM][NTf2]	323.15	1299.8	0.1994	0.0948839
[AMIM][NTf2]	323.15	1499.9	0.2233	0.10842
[AMIM][NTf2]	323.15	1699.9	0.2481	0.121688
[AMIM][NTf2]	323.15	1899.8	0.2684	0.134694
[AMIM][NTf2]	333.15	49.9	0.0078	0.00332467
[AMIM][NTf2]	333.15	99.9	0.0151	0.00664119
[AMIM][NTf2]	333.15	199.9	0.0317	0.0132301
[AMIM][NTf2]	333.15	399.8	0.0606	0.0262279
[AMIM][NTf2]	333.15	700.1	0.1006	0.0453298
[AMIM][NTf2]	333.15	900	0.1247	0.0577716
[AMIM][NTf2]	333.15	1000	0.1379	0.0639156
[AMIM][NTf2]	333.15	1100	0.1491	0.070007
[AMIM][NTf2]	333.15	1299.7	0.1712	0.0820173
[AMIM][NTf2]	333.15	1499.9	0.1926	0.0938553
[AMIM][NTf2]	333.15	1700	0.2132	0.10549
[AMIM][NTf2]	333.15	1899.5	0.234	0.116898
[4MBPy][BF4]	313.15	49.9	0.0057	0.00417886
[4MBPy][BF4]	313.15	99.9	0.0113	0.00834154
[4MBPy][BF4]	313.15	200.1	0.0237	0.0166105
[4MBPy][BF4]	313.15	399.8	0.0481	0.0328055
[4MBPy][BF4]	313.15	700.1	0.0802	0.0564684
[4MBPy][BF4]	313.15	899.8	0.1019	0.0717633
[4MBPy][BF4]	313.15	999.8	0.112	0.0792942
[4MBPy][BF4]	313.15	1100	0.1231	0.0867564
[4MBPy][BF4]	313.15	1299.9	0.1445	0.101399
[4MBPy][BF4]	313.15	1499.9	0.164	0.115731
[4MBPy][BF4]	313.15	1700.4	0.1838	0.12979
[4MBPy][BF4]	313.15	1899.8	0.2028	0.143475
[4MBPy][BF4]	323.15	49.8	0.005	0.0035065
[4MBPy][BF4]	323.15	99.9	0.0101	0.00701693
[4MBPy][BF4]	323.15	200.1	0.021	0.0139866
[4MBPy][BF4]	323.15	399.9	0.0409	0.0276837
[4MBPy][BF4]	323.15	699.8	0.0676	0.0477561
[4MBPy][BF4]	323.15	900	0.0861	0.0608411
[4MBPy][BF4]	323.15	999.8	0.095	0.0672725
[4MBPy][BF4]	323.15	1099.9	0.1037	0.0736633
[4MBPy][BF4]	323.15	1299.8	0.1216	0.0862493
[4MBPy][BF4]	323.15	1499.7	0.1383	0.0986057
[4MBPy][BF4]	323.15	1699.9	0.1552	0.110757
[4MBPy][BF4]	323.15	1900.1	0.1706	0.12269
[4MBPy][BF4]	333.15	49.9	0.0039	0.00299032
[4MBPy][BF4]	333.15	99.9	0.0085	0.00597434
[4MBPy][BF4]	333.15	200.2	0.0186	0.0119235
[4MBPy][BF4]	333.15	399.8	0.035	0.0236186
[4MBPy][BF4]	333.15	699.9	0.0585	0.0408501
[4MBPy][BF4]	333.15	900	0.0737	0.0521114
[4MBPy][BF4]	333.15	999.9	0.0819	0.0576669
[4MBPy][BF4]	333.15	1099.9	0.0895	0.0631841
[4MBPy][BF4]	333.15	1299.7	0.1035	0.0740782
[4MBPy][BF4]	333.15	1500.1	0.1177	0.0848354
[4MBPy][BF4]	333.15	1700.2	0.1316	0.0954109
[4MBPy][BF4]	333.15	1899.9	0.1458	0.105804
[BMMIM][NTf2]	298.15	10	0.002	0.00160658
[BMMIM][NTf2]	298.15	50	0.014	0.00799493
[BMMIM][NTf2]	298.15	99.9	0.028	0.0158802
[BMMIM][NTf2]	298.15	200	0.054	0.0314221
[BMMIM][NTf2]	298.15	300.2	0.08	0.046621
[BMMIM][NTf2]	298.15	500.1	0.127	0.0759176
[BMMIM][NTf2]	298.15	699.7	0.171	0.10388
[BMMIM][NTf2]	298.15	999.8	0.231	0.14367
[BMMIM][NTf2]	298.15	1199.8	0.268	0.168792
[BMMIM][NTf2]	298.15	1499.9	0.32	0.204558
[BMMIM][NTf2]	298.15	1700	0.352	0.227207
[BMMIM][NTf2]	298.15	1899.7	0.382	0.248917
[BMMIM][NTf2]	313.15	10	0.003	0.0012046
[BMMIM][NTf2]	313.15	50	0.011	0.00600185
[BMMIM][NTf2]	313.15	99.9	0.021	0.0119394
[BMMIM][NTf2]	313.15	200	0.042	0.0236955
[BMMIM][NTf2]	313.15	300.2	0.063	0.0352605
[BMMIM][NTf2]	313.15	500.1	0.1	0.0577471
[BMMIM][NTf2]	313.15	699.7	0.136	0.0794523
[BMMIM][NTf2]	313.15	999.8	0.185	0.110758
[BMMIM][NTf2]	313.15	1199.8	0.216	0.130783
[BMMIM][NTf2]	313.15	1499.9	0.259	0.159648
[BMMIM][NTf2]	313.15	1700	0.286	0.178148
[BMMIM][NTf2]	313.15	1899.7	0.311	0.196046
[BMMIM][NTf2]	343.15	9.9	0.002	0.000730264
[BMMIM][NTf2]	343.15	50.1	0.006	0.00368776
[BMMIM][NTf2]	343.15	99.8	0.013	0.00732689
[BMMIM][NTf2]	343.15	200.3	0.028	0.0146279
[BMMIM][NTf2]	343.15	299.7	0.04	0.0217739
[BMMIM][NTf2]	343.15	500	0.066	0.0359513
[BMMIM][NTf2]	343.15	699.7	0.09	0.0497976
[BMMIM][NTf2]	343.15	999.6	0.125	0.0700683
[BMMIM][NTf2]	343.15	1199.8	0.144	0.0832624
[BMMIM][NTf2]	343.15	1499.7	0.173	0.10254
[BMMIM][NTf2]	343.15	1700	0.193	0.115102
[BMMIM][NTf2]	343.15	1899.7	0.211	0.127383
[PnMpyrr][NTf2]	298.15	9.7	0.003	0.00157717
[PnMpyrr][NTf2]	298.15	50	0.016	0.00809081
[PnMpyrr][NTf2]	298.15	99.9	0.031	0.0160701
[PnMpyrr][NTf2]	298.15	199.6	0.06	0.0317339
[PnMpyrr][NTf2]	298.15	299.9	0.088	0.0471273
[PnMpyrr][NTf2]	298.15	500	0.14	0.0767925
[PnMpyrr][NTf2]	298.15	699.8	0.251	0.105098
[PnMpyrr][NTf2]	298.15	999.8	0.29	0.14531
[PnMpyrr][NTf2]	298.15	1200.1	0.343	0.170737
[PnMpyrr][NTf2]	298.15	1499.9	0.343	0.206837
[PnMpyrr][NTf2]	298.15	1699.9	0.376	0.229701
[PnMpyrr][NTf2]	298.15	1899.8	0.406	0.251645
[PnMpyrr][NTf2]	313.15	9.7	0.003	0.00118231
[PnMpyrr][NTf2]	313.15	49.8	0.012	0.00604854
[PnMpyrr][NTf2]	313.15	100	0.024	0.0120921
[PnMpyrr][NTf2]	313.15	200.3	0.048	0.0240088
[PnMpyrr][NTf2]	313.15	300	0.071	0.0356492
[PnMpyrr][NTf2]	313.15	500	0.112	0.0584044
[PnMpyrr][NTf2]	313.15	699.8	0.15	0.0803749
[PnMpyrr][NTf2]	313.15	1000.3	0.203	0.112064
[PnMpyrr][NTf2]	313.15	1200	0.235	0.132271
[PnMpyrr][NTf2]	313.15	1500	0.279	0.161428
[PnMpyrr][NTf2]	313.15	1699.5	0.307	0.180061
[PnMpyrr][NTf2]	313.15	1900.2	0.333	0.198228
[PnMpyrr][NTf2]	343.15	9.7	0.002	0.00072373
[PnMpyrr][NTf2]	343.15	50	0.007	0.00372259
[PnMpyrr][NTf2]	343.15	99.8	0.015	0.00741072
[PnMpyrr][NTf2]	343.15	199.9	0.031	0.0147655
[PnMpyrr][NTf2]	343.15	299.9	0.045	0.0220359
[PnMpyrr][NTf2]	343.15	499.9	0.072	0.0363502
[PnMpyrr][NTf2]	343.15	699.8	0.097	0.0503632
[PnMpyrr][NTf2]	343.15	999.7	0.133	0.0708536
[PnMpyrr][NTf2]	343.15	1199.6	0.154	0.0841684
[PnMpyrr][NTf2]	343.15	1499.9	0.185	0.103675
[PnMpyrr][NTf2]	343.15	1699.8	0.206	0.11634
[PnMpyrr][NTf2]	343.15	1899.4	0.218	0.12874
[P1444][NTf2]	298.15	9.9	0.003	0.00195198
[P1444][NTf2]	298.15	49.8	0.015	0.00976111
[P1444][NTf2]	298.15	99.8	0.029	0.0194178
[P1444][NTf2]	298.15	200	0.057	0.0383482
[P1444][NTf2]	298.15	299.9	0.083	0.0566814
[P1444][NTf2]	298.15	499.9	0.131	0.0918486
[P1444][NTf2]	298.15	699.8	0.176	0.125084
[P1444][NTf2]	298.15	1000.1	0.238	0.171728
[P1444][NTf2]	298.15	1199.8	0.276	0.20075
[P1444][NTf2]	298.15	1500.1	0.329	0.241675
[P1444][NTf2]	298.15	1700.1	0.362	0.267265
[P1444][NTf2]	298.15	1899.9	0.393	0.291605
[P1444][NTf2]	313.15	9.9	0.003	0.00145793
[P1444][NTf2]	313.15	49.9	0.012	0.00731633
[P1444][NTf2]	313.15	99.9	0.022	0.0145674
[P1444][NTf2]	313.15	200.1	0.045	0.0288628
[P1444][NTf2]	313.15	299.8	0.067	0.0427826
[P1444][NTf2]	313.15	499.9	0.106	0.0698408
[P1444][NTf2]	313.15	700.1	0.143	0.0957955
[P1444][NTf2]	313.15	999.7	0.195	0.132689
[P1444][NTf2]	313.15	1199.8	0.227	0.156115
[P1444][NTf2]	313.15	1500.4	0.272	0.189611
[P1444][NTf2]	313.15	1699.8	0.3	0.210777
[P1444][NTf2]	313.15	1899.5	0.326	0.231186
[P1444][NTf2]	343.15	9.9	0.003	0.000885719
[P1444][NTf2]	343.15	50.1	0.007	0.00447045
[P1444][NTf2]	343.15	99.8	0.015	0.00887625
[P1444][NTf2]	343.15	200.3	0.032	0.0176983
[P1444][NTf2]	343.15	299.7	0.047	0.026311
[P1444][NTf2]	343.15	500	0.074	0.0433339
[P1444][NTf2]	343.15	699.7	0.099	0.0598767
[P1444][NTf2]	343.15	999.6	0.136	0.0839485
[P1444][NTf2]	343.15	1199.8	0.157	0.0995234
[P1444][NTf2]	343.15	1499.7	0.191	0.122148
[P1444][NTf2]	343.15	1700	0.211	0.136806
[P1444][NTf2]	343.15	1899.7	0.23	0.151073
[HMIM][NTf2]	298.15	100	0.032	0.0152981
[HMIM][NTf2]	298.15	500	0.145	0.073228
[HMIM][NTf2]	298.15	1000	0.26	0.139018
[HMIM][NTf2]	298.15	1500	0.35	0.198411
[HMIM][NTf2]	298.15	2000	0.415	0.252266
[HMIM][NTf2]	308.15	100	0.027	0.0126693
[HMIM][NTf2]	308.15	500	0.13	0.0611068
[HMIM][NTf2]	308.15	1000	0.234	0.117027
[HMIM][NTf2]	308.15	1500	0.313	0.168372
[HMIM][NTf2]	308.15	2000	0.376	0.215663
[HMIM][NTf2]	323.15	100	0.024	0.0097815
[HMIM][NTf2]	323.15	500	0.107	0.0475739
[HMIM][NTf2]	323.15	1000	0.196	0.0920051
[HMIM][NTf2]	323.15	1500	0.276	0.133585
[HMIM][NTf2]	323.15	2000	0.329	0.17257
[OMIM][NTf2]	298.15	100	0.032	0.0166151
[OMIM][NTf2]	298.15	500	0.149	0.0792027
[OMIM][NTf2]	298.15	1000	0.269	0.149647
[OMIM][NTf2]	298.15	1500	0.361	0.212657
[OMIM][NTf2]	298.15	2000	0.428	0.269305
[OMIM][NTf2]	308.15	100	0.028	0.0166151
[OMIM][NTf2]	308.15	500	0.133	0.0792027
[OMIM][NTf2]	308.15	1000	0.24	0.149647
[OMIM][NTf2]	308.15	1500	0.326	0.212657
[OMIM][NTf2]	308.15	2000	0.389	0.269305
[OMIM][NTf2]	323.15	100	0.025	0.0166151
[OMIM][NTf2]	323.15	500	0.11	0.0792027
[OMIM][NTf2]	323.15	1000	0.199	0.149647
[OMIM][NTf2]	323.15	1500	0.277	0.212657
[OMIM][NTf2]	323.15	2000	0.34	0.269305
[DMIM][NTf2]	298.15	100	0.035	0.0177114
[DMIM][NTf2]	298.15	500	0.155	0.0841492
[DMIM][NTf2]	298.15	1000	0.276	0.158393
[DMIM][NTf2]	298.15	1500	0.369	0.224313
[DMIM][NTf2]	298.15	2000	0.443	0.283177
[DMIM][NTf2]	308.15	100	0.029	0.0177114
[DMIM][NTf2]	308.15	500	0.135	0.0841492
[DMIM][NTf2]	308.15	1000	0.243	0.158393
[DMIM][NTf2]	308.15	1500	0.332	0.224313
[DMIM][NTf2]	308.15	2000	0.401	0.283177
[DMIM][NTf2]	323.15	100	0.026	0.0177114
[DMIM][NTf2]	323.15	500	0.117	0.0841492
[DMIM][NTf2]	323.15	1000	0.209	0.158393
[DMIM][NTf2]	323.15	1500	0.288	0.224313
[DMIM][NTf2]	323.15	2000	0.351	0.283177
[EIM][NTf2]	298.15	644.5	0.145	0.0535401
[EIM][NTf2]	298.15	1041.2	0.219	0.0847734
[EIM][NTf2]	298.15	1655.8	0.314	0.130786
[EIM][NTf2]	298.15	2056.6	0.368	0.159344
[EIM][NTf2]	298.15	2564.8	0.427	0.194031
[EIM][NTf2]	298.15	3126.9	0.483	0.23055
[EIM][NTf2]	298.15	3801.3	0.541	0.272009
[EIM][NTf2]	298.15	4489.2	0.592	0.311878
[EIM][NTf2]	298.15	5225.3	0.637	0.352081
[EIM][NTf2]	313.15	632.6	0.111	0.0407767
[EIM][NTf2]	313.15	1025.8	0.167	0.0651183
[EIM][NTf2]	313.15	1641	0.25	0.101757
[EIM][NTf2]	313.15	2233.2	0.314	0.135462
[EIM][NTf2]	313.15	2462.3	0.336	0.148111
[EIM][NTf2]	313.15	3099.4	0.392	0.182206
[EIM][NTf2]	313.15	3740.6	0.443	0.215002
[EIM][NTf2]	313.15	4584.6	0.499	0.256022
[EIM][NTf2]	313.15	5373.3	0.544	0.292321
[EIM][NTf2]	333.15	688.9	0.087	0.032881
[EIM][NTf2]	333.15	1119.4	0.133	0.0527793
[EIM][NTf2]	333.15	1796.1	0.205	0.0830995
[EIM][NTf2]	333.15	2454.1	0.26	0.111515
[EIM][NTf2]	333.15	2710.1	0.28	0.122298
[EIM][NTf2]	333.15	3426.9	0.333	0.151717
[EIM][NTf2]	333.15	4159	0.381	0.180641
[EIM][NTf2]	333.15	5142.7	0.434	0.217832
[EIM][NTf2]	333.15	6091.4	0.478	0.252007
[EMIM][NTf2]	298.15	622.1	0.156	0.0705324
[EMIM][NTf2]	298.15	973.2	0.227	0.107406
[EMIM][NTf2]	298.15	1501.9	0.316	0.159368
[EMIM][NTf2]	298.15	2270.4	0.418	0.228117
[EMIM][NTf2]	298.15	2781.6	0.472	0.26993
[EMIM][NTf2]	298.15	3321	0.523	0.31105
[EMIM][NTf2]	298.15	4042.6	0.577	0.361768
[EMIM][NTf2]	298.15	4610.4	0.615	0.398597
[EMIM][NTf2]	298.15	4874.2	0.63	0.414871
[EMIM][NTf2]	313.15	671.8	0.13	0.0582571
[EMIM][NTf2]	313.15	1053.2	0.192	0.0893323
[EMIM][NTf2]	313.15	1630.4	0.27	0.133853
[EMIM][NTf2]	313.15	2447.1	0.364	0.192167
[EMIM][NTf2]	313.15	3046.3	0.414	0.231819
[EMIM][NTf2]	313.15	3653.1	0.463	0.269543
[EMIM][NTf2]	313.15	4479.5	0.515	0.317366
[EMIM][NTf2]	313.15	5146.4	0.553	0.353263
[EMIM][NTf2]	313.15	5463.8	0.567	0.369572
[EMIM][NTf2]	333.15	732.5	0.107	0.0463232
[EMIM][NTf2]	333.15	1151	0.159	0.0715293
[EMIM][NTf2]	333.15	1788.9	0.225	0.108313
[EMIM][NTf2]	333.15	2733.1	0.308	0.159409
[EMIM][NTf2]	333.15	3374	0.355	0.192002
[EMIM][NTf2]	333.15	4068.3	0.399	0.225565
[EMIM][NTf2]	333.15	5028.6	0.45	0.269236
[EMIM][NTf2]	333.15	5823.1	0.489	0.303157
[EMIM][NTf2]	333.15	6532.8	0.514	0.331907
[N1888][NTf2]	303.18	49.9	0.017	0.0102761
[N1888][NTf2]	303.21	100	0.031	0.0204253
[N1888][NTf2]	303.18	399.8	0.122	0.0781476
[N1888][NTf2]	303.18	700	0.198	0.13108
[N1888][NTf2]	303.18	1000	0.263	0.17968
[N1888][NTf2]	303.17	1299.9	0.319	0.224479
[N1888][NTf2]	303.23	1499.9	0.343	0.252177
[N1888][NTf2]	313.25	49.9	0.019	0.00851118
[N1888][NTf2]	313.09	100	0.027	0.0169983
[N1888][NTf2]	313.13	400	0.104	0.0654738
[N1888][NTf2]	313.15	699.9	0.173	0.110492
[N1888][NTf2]	313.13	999.7	0.235	0.152486
[N1888][NTf2]	313.16	1299.9	0.287	0.191609
[N1888][NTf2]	313.17	1499.6	0.313	0.216227
[N1888][NTf2]	323.26	50	0.0143	0.00716131
[N1888][NTf2]	323.18	100	0.0215	0.0142667
[N1888][NTf2]	323.14	400.1	0.0886	0.0553696
[N1888][NTf2]	323.2	700	0.1511	0.0938972
[N1888][NTf2]	323.19	999.9	0.1981	0.130256
[N1888][NTf2]	323.17	1300	0.2493	0.164606
[N1888][NTf2]	323.15	1500	0.282	0.186458
[N1888][NTf2]	333.24	50	0.0112	0.00608608
[N1888][NTf2]	333.14	99.9	0.0178	0.0121251
[N1888][NTf2]	333.12	399.9	0.0773	0.0472863
[N1888][NTf2]	333.11	699.8	0.133	0.0806528
[N1888][NTf2]	333.24	1000	0.1802	0.112166
[N1888][NTf2]	333.16	1299.8	0.2281	0.14241
[N1888][NTf2]	333.13	1499.9	0.2595	0.161768
[BMIM][NTf2]	303.22	49.9	0.016	0.00618619
[BMIM][NTf2]	303.16	100	0.027	0.0123568
[BMIM][NTf2]	303.18	400	0.096	0.0481438
[BMIM][NTf2]	303.18	700	0.158	0.0821457
[BMIM][NTf2]	303.25	999.8	0.202	0.114325
[BMIM][NTf2]	303.2	1300.1	0.26	0.145239
[BMIM][NTf2]	303.22	1499.9	0.283	0.16488
[BMIM][NTf2]	313.28	49.9	0.015	0.00515386
[BMIM][NTf2]	313.19	100	0.02	0.0103071
[BMIM][NTf2]	313.13	400.1	0.077	0.0404015
[BMIM][NTf2]	313.18	700.1	0.131	0.06916
[BMIM][NTf2]	313.14	1000.1	0.178	0.0968361
[BMIM][NTf2]	313.14	1299.8	0.216	0.123328
[BMIM][NTf2]	313.11	1500	0.245	0.140504
[BMIM][NTf2]	323.27	50	0.011	0.00436333
[BMIM][NTf2]	323.22	100	0.016	0.00870722
[BMIM][NTf2]	323.2	399.9	0.064	0.0342071
[BMIM][NTf2]	323.14	700	0.108	0.0588766
[BMIM][NTf2]	323.24	1000	0.147	0.0825226
[BMIM][NTf2]	323.09	1300	0.186	0.105689
[BMIM][NTf2]	323.17	1500	0.21	0.12043
[BMIM][NTf2]	333.18	49.8	0.004	0.00371927
[BMIM][NTf2]	333.15	99.9	0.01	0.007445
[BMIM][NTf2]	333.21	402	0.042	0.0294716
[BMIM][NTf2]	333.21	700.1	0.094	0.0505585
[BMIM][NTf2]	333.17	999.8	0.119	0.0711725
[BMIM][NTf2]	333.19	1300	0.145	0.091161
[BMIM][NTf2]	333.17	1500	0.155	0.104198
[BMIM][MeSO4]	303.18	49.9	0.005	0.00467487
[BMIM][MeSO4]	303.2	100	0.01	0.0093323
[BMIM][MeSO4]	303.16	399.7	0.045	0.0365721
[BMIM][MeSO4]	303.09	700.1	0.084	0.0628632
[BMIM][MeSO4]	303.2	1000.1	0.104	0.0878641
[BMIM][MeSO4]	303.17	1300.1	0.13	0.112095
[BMIM][MeSO4]	303.17	1500	0.138	0.127701
[BMIM][MeSO4]	313.25	50.6	0.008	0.00390942
[BMIM][MeSO4]	313.2	99.8	0.01	0.00769637
[BMIM][MeSO4]	313.13	400.5	0.038	0.0304096
[BMIM][MeSO4]	313.11	699.8	0.074	0.0522862
[BMIM][MeSO4]	313.14	1000	0.096	0.0734735
[BMIM][MeSO4]	313.16	1300	0.118	0.093971
[BMIM][MeSO4]	313.16	1500	0.129	0.107296
[BMIM][MeSO4]	323.23	50.7	0.007	0.00328178
[BMIM][MeSO4]	323.11	100.3	0.007	0.00649064
[BMIM][MeSO4]	323.15	400	0.035	0.0255111
[BMIM][MeSO4]	323.19	700.1	0.058	0.0440144
[BMIM][MeSO4]	323.24	1000.1	0.078	0.0619822
[BMIM][MeSO4]	323.23	1299.9	0.097	0.0795123
[BMIM][MeSO4]	323.13	1499.9	0.112	0.0910904
[BMIM][MeSO4]	333.23	50.4	0.003	0.00276707
[BMIM][MeSO4]	333.1	101.1	0.004	0.00555107
[BMIM][MeSO4]	333.22	399.8	0.028	0.0216581
[BMIM][MeSO4]	333.25	699.9	0.047	0.0374649
[BMIM][MeSO4]	333.09	999.8	0.065	0.0530443
[BMIM][MeSO4]	333.13	1299.8	0.083	0.068149
[BMIM][MeSO4]	333.05	1500	0.092	0.0781575
[EMIM][EtSO4]	273.15	372	0.071	0.0713068
[EMIM][EtSO4]	273.15	1110	0.193	0.189508
[EMIM][EtSO4]	273.15	2424	0.35	0.347129
[EMIM][EtSO4]	293.15	393	0.06	0.0471315
[EMIM][EtSO4]	293.15	1152	0.158	0.128403
[EMIM][EtSO4]	293.15	2525	0.289	0.24979
[EMIM][EtSO4]	293.15	4324	0.434	0.373476
[EMIM][EtSO4]	313.15	407	0.045	0.0325348
[EMIM][EtSO4]	313.15	1191	0.121	0.0906429
[EMIM][EtSO4]	313.15	2610	0.226	0.182861
[EMIM][EtSO4]	313.15	4472	0.352	0.283986
[EMIM][EtSO4]	333.15	417	0.034	0.0234521
[EMIM][EtSO4]	333.15	1218	0.098	0.0661912
[EMIM][EtSO4]	333.15	2668	0.183	0.136683
[EMIM][EtSO4]	333.15	4562	0.298	0.217541
[EMIM][EtSO4]	353.15	424	0.029	0.0175609
[EMIM][EtSO4]	353.15	1238	0.083	0.0500137
[EMIM][EtSO4]	353.15	2710	0.154	0.104834
[EMIM][EtSO4]	353.15	4625	0.258	0.169598
[EMIM][EtSO4]	373.15	429	0.026	0.0135997
[EMIM][EtSO4]	373.15	1255	0.071	0.0390454
[EMIM][EtSO4]	373.15	2742	0.134	0.0825548
[EMIM][EtSO4]	373.15	4672	0.228	0.135027
[EMIM][EtSO4]	393.15	434	0.022	0.0108805
[EMIM][EtSO4]	393.15	1268	0.063	0.0313303
[EMIM][EtSO4]	393.15	2769	0.118	0.0666897
[EMIM][EtSO4]	393.15	4709	0.205	0.10984
[EMIM][EtSO4]	413.15	438	0.02	0.00892985
[EMIM][EtSO4]	413.15	1279	0.057	0.0257758
[EMIM][EtSO4]	413.15	2792	0.104	0.0551279
[EMIM][EtSO4]	413.15	4738	0.189	0.0911835
[N1122OCO1][NTf2]	298.15	658	0.166	0.0694809
[N1122OCO1][NTf2]	298.15	1133.6	0.259	0.115907
[N1122OCO1][NTf2]	298.15	1507.4	0.32	0.150377
[N1122OCO1][NTf2]	298.15	1906	0.378	0.185328
[N1122OCO1][NTf2]	298.15	2482.9	0.446	0.232883
[N1122OCO1][NTf2]	298.15	3070.2	0.504	0.277948
[N1122OCO1][NTf2]	298.15	3552.8	0.545	0.31269
[N1122OCO1][NTf2]	298.15	4054.3	0.581	0.346794
[N1122OCO1][NTf2]	298.15	4575.7	0.614	0.380269
[N1122OCO1][NTf2]	313.15	587.3	0.119	0.0481626
[N1122OCO1][NTf2]	313.15	975.2	0.184	0.0783634
[N1122OCO1][NTf2]	313.15	1279.8	0.23	0.101239
[N1122OCO1][NTf2]	313.15	1593.7	0.272	0.124078
[N1122OCO1][NTf2]	313.15	2066.4	0.328	0.15714
[N1122OCO1][NTf2]	313.15	2539.1	0.378	0.188696
[N1122OCO1][NTf2]	313.15	3224.7	0.438	0.23199
[N1122OCO1][NTf2]	313.15	3883	0.485	0.271026
[N1122OCO1][NTf2]	313.15	4138.9	0.501	0.285579
[N1122OCO1][NTf2]	313.15	4845	0.54	0.324051
[N1122OCO1][NTf2]	333.15	751.7	0.112	0.0451851
[N1122OCO1][NTf2]	333.15	1194.8	0.168	0.070618
[N1122OCO1][NTf2]	333.15	1876.3	0.24	0.108113
[N1122OCO1][NTf2]	333.15	2341	0.284	0.132617
[N1122OCO1][NTf2]	333.15	2885.5	0.328	0.160297
[N1122OCO1][NTf2]	333.15	3549.5	0.376	0.192631
[N1122OCO1][NTf2]	333.15	4299.7	0.422	0.22741
[N1122OCO1][NTf2]	333.15	5169.8	0.465	0.265589
[N1122OCO1][NTf2]	333.15	5571.7	0.482	0.282492
[N1122O2O1][NTf2]	298.15	546.8	0.162	0.0707303
[N1122O2O1][NTf2]	298.15	990.1	0.264	0.123124
[N1122O2O1][NTf2]	298.15	1415.9	0.342	0.169757
[N1122O2O1][NTf2]	298.15	1781	0.4	0.207143
[N1122O2O1][NTf2]	298.15	2368.7	0.477	0.262809
[N1122O2O1][NTf2]	298.15	2995	0.544	0.316704
[N1122O2O1][NTf2]	298.15	3701.9	0.605	0.371703
[N1122O2O1][NTf2]	298.15	4078.2	0.632	0.398749
[N1122O2O1][NTf2]	298.15	4591.4	0.666	0.433397
[N1122O2O1][NTf2]	313.15	605.9	0.139	0.0597954
[N1122O2O1][NTf2]	313.15	1277.7	0.262	0.120551
[N1122O2O1][NTf2]	313.15	1535.8	0.3	0.142491
[N1122O2O1][NTf2]	313.15	1878.5	0.345	0.170513
[N1122O2O1][NTf2]	313.15	2476.1	0.413	0.216567
[N1122O2O1][NTf2]	313.15	2953.6	0.46	0.251006
[N1122O2O1][NTf2]	313.15	3504.4	0.506	0.288364
[N1122O2O1][NTf2]	313.15	3995.2	0.541	0.319692
[N1122O2O1][NTf2]	313.15	4978.8	0.602	0.377502
[N1122O2O1][NTf2]	333.15	520.3	0.094	0.0376344
[N1122O2O1][NTf2]	333.15	1139.1	0.185	0.0799454
[N1122O2O1][NTf2]	333.15	1544.3	0.236	0.106312
[N1122O2O1][NTf2]	333.15	1853.8	0.272	0.12578
[N1122O2O1][NTf2]	333.15	2743.2	0.358	0.178716
[N1122O2O1][NTf2]	333.15	2920.1	0.374	0.188744
[N1122O2O1][NTf2]	333.15	3471	0.417	0.21898
[N1122O2O1][NTf2]	333.15	3931.2	0.449	0.243145
[N1122O2O1][NTf2]	333.15	4829.1	0.502	0.287642
[N1125][NTf2]	298.15	552.8	0.153	0.0790796
[N1125][NTf2]	298.15	908.3	0.23	0.125305
[N1125][NTf2]	298.15	1469.4	0.33	0.191884
[N1125][NTf2]	298.15	2317.6	0.446	0.279936
[N1125][NTf2]	298.15	2683.5	0.487	0.31393
[N1125][NTf2]	298.15	3004.9	0.518	0.342052
[N1125][NTf2]	298.15	3503.9	0.563	0.382794
[N1125][NTf2]	298.15	4028.3	0.603	0.422169
[N1125][NTf2]	298.15	4602.4	0.642	0.461701
[N1125][NTf2]	313.15	426	0.096	0.0470403
[N1125][NTf2]	313.15	737.3	0.156	0.0794554
[N1125][NTf2]	313.15	1176.2	0.23	0.122585
[N1125][NTf2]	313.15	1849.2	0.321	0.183448
[N1125][NTf2]	313.15	2330.6	0.376	0.223486
[N1125][NTf2]	313.15	2837.2	0.426	0.262809
[N1125][NTf2]	313.15	3559.2	0.486	0.314401
[N1125][NTf2]	313.15	4187.2	0.53	0.355495
[N1125][NTf2]	313.15	4499.4	0.55	0.374743
[N1125][NTf2]	333.15	491.8	0.084	0.0391659
[N1125][NTf2]	333.15	943.1	0.15	0.0732425
[N1125][NTf2]	333.15	1469.7	0.215	0.110921
[N1125][NTf2]	333.15	2258.2	0.296	0.163511
[N1125][NTf2]	333.15	2920.6	0.353	0.204482
[N1125][NTf2]	333.15	3395.6	0.389	0.232222
[N1125][NTf2]	333.15	3936.8	0.426	0.262288
[N1125][NTf2]	333.15	4361.1	0.452	0.284787
[N1125][NTf2]	333.15	4944.2	0.484	0.314275
[N1127][NTf2]	298.15	391.1	0.119	0.0623634
[N1127][NTf2]	298.15	723.5	0.199	0.111028
[N1127][NTf2]	298.15	1176.9	0.292	0.171761
[N1127][NTf2]	298.15	1878.4	0.405	0.254738
[N1127][NTf2]	298.15	2296.5	0.46	0.298774
[N1127][NTf2]	298.15	2902.2	0.525	0.356487
[N1127][NTf2]	298.15	3794.1	0.605	0.430438
[N1127][NTf2]	298.15	4243.9	0.638	0.463523
[N1127][NTf2]	298.15	4802.3	0.673	0.501243
[N1127][NTf2]	313.15	422	0.101	0.0510708
[N1127][NTf2]	313.15	892.4	0.191	0.103688
[N1127][NTf2]	313.15	1411.8	0.277	0.15709
[N1127][NTf2]	313.15	2196.9	0.379	0.22968
[N1127][NTf2]	313.15	2506.7	0.409	0.255946
[N1127][NTf2]	313.15	3323.5	0.488	0.319589
[N1127][NTf2]	313.15	4195.8	0.55	0.37974
[N1127][NTf2]	313.15	4846.4	0.593	0.420116
[N1127][NTf2]	313.15	5385	0.618	0.451002
[N1127][NTf2]	333.15	459.2	0.084	0.0400991
[N1127][NTf2]	333.15	825	0.14	0.0704202
[N1127][NTf2]	333.15	1285.9	0.204	0.106728
[N1127][NTf2]	333.15	1981.2	0.285	0.157837
[N1127][NTf2]	333.15	2767.6	0.354	0.210881
[N1127][NTf2]	333.15	2997.9	0.38	0.225545
[N1127][NTf2]	333.15	3875.7	0.446	0.278166
[N1127][NTf2]	333.15	4698.7	0.49	0.323235
[N1127][NTf2]	333.15	6121.1	0.557	0.392776
[BMIM][C4F9SO3]	293.15	1221	0.2831	0.161962
[BMIM][C4F9SO3]	293.15	1853	0.3837	0.231871
[BMIM][C4F9SO3]	293.15	2202	0.4261	0.267161
[BMIM][C4F9SO3]	293.15	2995	0.4989	0.339814
[BMIM][C4F9SO3]	293.15	3763	0.5436	0.401634
[BMIM][C4F9SO3]	303.15	1371	0.2659	0.151297
[BMIM][C4F9SO3]	303.15	1721	0.3128	0.184845
[BMIM][C4F9SO3]	303.15	2352	0.3867	0.240979
[BMIM][C4F9SO3]	303.15	3173	0.4631	0.306653
[BMIM][C4F9SO3]	303.15	3679	0.5022	0.34351
[BMIM][C4F9SO3]	313.15	1357	0.2399	0.127616
[BMIM][C4F9SO3]	313.15	2224	0.3458	0.197755
[BMIM][C4F9SO3]	313.15	2889	0.4101	0.246551
[BMIM][C4F9SO3]	313.15	3413	0.4529	0.282301
[BMIM][C4F9SO3]	313.15	3812	0.4851	0.308068
[BMIM][C4F9SO3]	323.15	1240	0.2012	0.100821
[BMIM][C4F9SO3]	323.15	2095	0.3056	0.162415
[BMIM][C4F9SO3]	323.15	2894	0.3921	0.214985
[BMIM][C4F9SO3]	323.15	3538	0.4396	0.254245
[BMIM][C4F9SO3]	323.15	4063	0.4705	0.284391
[BMIM][C4F9SO3]	333.15	1617	0.2262	0.111721
[BMIM][C4F9SO3]	333.15	2543	0.3285	0.168184
[BMIM][C4F9SO3]	333.15	3213	0.3907	0.206102
[BMIM][C4F9SO3]	333.15	3795	0.4319	0.237225
[BMIM][C4F9SO3]	333.15	4224	0.4598	0.259163
[BMIM][C4F9SO3]	343.15	1689	0.219	0.101784
[BMIM][C4F9SO3]	343.15	2393	0.288	0.140082
[BMIM][C4F9SO3]	343.15	3014	0.3452	0.172084
[BMIM][C4F9SO3]	343.15	3560	0.39	0.198939
[BMIM][C4F9SO3]	343.15	4238	0.4344	0.230731
[BMIM][C4F9SO3]	313.15	246	0.0449	0.0232684
[BMIM][C4F9SO3]	313.15	506	0.111	0.0470679
[BMIM][C4F9SO3]	313.15	802	0.1622	0.0732196
[BMIM][C4F9SO3]	313.15	1105	0.2216	0.0990031
[BMIM][C4F9SO3]	313.15	1399	0.264	0.123117
[BMIM][C4F9SO3]	313.15	1706	0.303	0.147397
[BMIM][C4F9SO3]	323.15	209	0.0403	0.0167978
[BMIM][C4F9SO3]	323.15	507	0.0919	0.0400953
[BMIM][C4F9SO3]	323.15	794	0.1352	0.0618369
[BMIM][C4F9SO3]	323.15	1101	0.1852	0.084372
[BMIM][C4F9SO3]	323.15	1406	0.2283	0.106055
[BMIM][C4F9SO3]	323.15	1710	0.2661	0.126999
[BMIM][C4F9SO3]	333.15	213	0.0236	0.0146724
[BMIM][C4F9SO3]	333.15	506	0.0765	0.0343864
[BMIM][C4F9SO3]	333.15	804	0.1198	0.0538996
[BMIM][C4F9SO3]	333.15	1104	0.161	0.0730178
[BMIM][C4F9SO3]	333.15	1408	0.2062	0.0918736
[BMIM][C4F9SO3]	333.15	1714	0.2371	0.110348
[BMIM][C4F9SO3]	313.15	209	0.0486	0.0233907
[BMIM][C4F9SO3]	313.15	500	0.1207	0.0546823
[BMIM][C4F9SO3]	313.15	806	0.1784	0.0860803
[BMIM][C4F9SO3]	313.15	1106	0.2405	0.115461
[BMIM][C4F9SO3]	313.15	1411	0.2806	0.144
[BMIM][C4F9SO3]	313.15	1711	0.326	0.170844
[BMIM][C4F9SO3]	323.15	209	0.0442	0.0197448
[BMIM][C4F9SO3]	323.15	499	0.0999	0.0462405
[BMIM][C4F9SO3]	323.15	814	0.1513	0.0738934
[BMIM][C4F9SO3]	323.15	1102	0.2026	0.0982057
[BMIM][C4F9SO3]	323.15	1402	0.2467	0.122599
[BMIM][C4F9SO3]	323.15	1708	0.2813	0.146552
[BMIM][C4F9SO3]	333.15	203	0.0313	0.0163788
[BMIM][C4F9SO3]	333.15	501	0.0881	0.0397469
[BMIM][C4F9SO3]	333.15	799	0.1361	0.0623458
[BMIM][C4F9SO3]	333.15	1100	0.1875	0.0844279
[BMIM][C4F9SO3]	333.15	1405	0.2311	0.106076
[BMIM][C4F9SO3]	333.15	1701	0.268	0.126418
[BMIM][C4F9SO3]	313.15	199	0.0555	0.0244941
[BMIM][C4F9SO3]	313.15	502	0.1295	0.060153
[BMIM][C4F9SO3]	313.15	784	0.1904	0.0916804
[BMIM][C4F9SO3]	313.15	1083	0.2507	0.123484
[BMIM][C4F9SO3]	313.15	1423	0.3123	0.157763
[BMIM][C4F9SO3]	313.15	1683	0.3542	0.182715
[BMIM][C4F9SO3]	323.15	204	0.0505	0.0211501
[BMIM][C4F9SO3]	323.15	500	0.1134	0.0507111
[BMIM][C4F9SO3]	323.15	817	0.1742	0.0809729
[BMIM][C4F9SO3]	323.15	1097	0.2361	0.106574
[BMIM][C4F9SO3]	323.15	1394	0.2816	0.132641
[BMIM][C4F9SO3]	323.15	1693	0.3317	0.157817
[BMIM][C4F9SO3]	333.15	200	0.0391	0.0176776
[BMIM][C4F9SO3]	333.15	502	0.0918	0.0435343
[BMIM][C4F9SO3]	333.15	805	0.1568	0.0685133
[BMIM][C4F9SO3]	333.15	1107	0.2058	0.0925001
[BMIM][C4F9SO3]	333.15	1407	0.2467	0.115475
[BMIM][C4F9SO3]	333.15	1701	0.2913	0.137207
[BMIM][C4F9SO3]	313.15	249	0.0518	0.0249355
[BMIM][C4F9SO3]	313.15	524	0.1172	0.0514844
[BMIM][C4F9SO3]	313.15	803	0.1664	0.0774136
[BMIM][C4F9SO3]	313.15	1129	0.2309	0.106499
[BMIM][C4F9SO3]	313.15	1389	0.2708	0.128812
[BMIM][C4F9SO3]	313.15	1716	0.3132	0.155824
[BMIM][C4F9SO3]	323.15	257	0.043	0.0218023
[BMIM][C4F9SO3]	323.15	468	0.093	0.0392153
[BMIM][C4F9SO3]	323.15	890	0.1564	0.072789
[BMIM][C4F9SO3]	323.15	1095	0.1928	0.0885236
[BMIM][C4F9SO3]	323.15	1473	0.238	0.116604
[BMIM][C4F9SO3]	323.15	1692	0.2689	0.132343
[BMIM][C4F9SO3]	333.15	196	0.0305	0.0142928
[BMIM][C4F9SO3]	333.15	623	0.0968	0.0444761
[BMIM][C4F9SO3]	333.15	893	0.1359	0.0629148
[BMIM][C4F9SO3]	333.15	1200	0.1752	0.0833
[BMIM][C4F9SO3]	333.15	1588	0.2265	0.10822
[BMIM][C4F9SO3]	333.15	1719	0.2463	0.116428
[BMIM][C4F9SO3]	313.15	211	0.0568	0.025016
[BMIM][C4F9SO3]	313.15	478	0.1176	0.0554035
[BMIM][C4F9SO3]	313.15	785	0.1717	0.0887013
[BMIM][C4F9SO3]	313.15	1116	0.2455	0.122771
[BMIM][C4F9SO3]	313.15	1460	0.2937	0.156313
[BMIM][C4F9SO3]	313.15	1713	0.3364	0.179851
[BMIM][C4F9SO3]	323.15	191	0.0422	0.019183
[BMIM][C4F9SO3]	323.15	674	0.1292	0.0654109
[BMIM][C4F9SO3]	323.15	834	0.1648	0.0800433
[BMIM][C4F9SO3]	323.15	1124	0.2125	0.105753
[BMIM][C4F9SO3]	323.15	1599	0.2838	0.145737
[BMIM][C4F9SO3]	323.15	1760	0.3054	0.158725
[BMIM][C4F9SO3]	333.15	201	0.0376	0.0172493
[BMIM][C4F9SO3]	333.15	559	0.0967	0.0469405
[BMIM][C4F9SO3]	333.15	858	0.1467	0.0707756
[BMIM][C4F9SO3]	333.15	1089	0.1906	0.0886197
[BMIM][C4F9SO3]	333.15	1534	0.2485	0.121668
[BMIM][C4F9SO3]	333.15	1700	0.2691	0.13357
[BMIM][C4F9SO3]	313.15	219	0.0611	0.0287467
[BMIM][C4F9SO3]	313.15	516	0.1321	0.0658536
[BMIM][C4F9SO3]	313.15	809	0.2052	0.100491
[BMIM][C4F9SO3]	313.15	1164	0.2809	0.140046
[BMIM][C4F9SO3]	313.15	1401	0.3391	0.16509
[BMIM][C4F9SO3]	313.15	1702	0.3758	0.195438
[BMIM][C4F9SO3]	323.15	229	0.0492	0.0254037
[BMIM][C4F9SO3]	323.15	552	0.1213	0.0596777
[BMIM][C4F9SO3]	323.15	985	0.1958	0.10297
[BMIM][C4F9SO3]	323.15	1247	0.2428	0.127797
[BMIM][C4F9SO3]	323.15	1488	0.2942	0.149783
[BMIM][C4F9SO3]	323.15	1738	0.3387	0.171773
[BMIM][C4F9SO3]	333.15	213	0.0427	0.0202247
[BMIM][C4F9SO3]	333.15	507	0.0993	0.0471857
[BMIM][C4F9SO3]	333.15	759	0.1465	0.0694563
[BMIM][C4F9SO3]	333.15	1121	0.2129	0.10017
[BMIM][C4F9SO3]	333.15	1489	0.2586	0.129939
[BMIM][C4F9SO3]	333.15	1715	0.296	0.147536
[OMIM][BETI]	298.14	65.938	0.0356	0.0119905
[OMIM][BETI]	298.14	69.627	0.0356	0.0126551
[OMIM][BETI]	298.14	61.135	0.0365	0.0111243
[OMIM][BETI]	303.14	67.365	0.0329	0.011125
[OMIM][BETI]	303.15	71.106	0.0328	0.0117353
[OMIM][BETI]	303.16	62.557	0.033	0.0103331
[OMIM][BETI]	313.16	70.224	0.0279	0.00965807
[OMIM][BETI]	313.16	74.027	0.0279	0.0101772
[OMIM][BETI]	313.16	65.173	0.0282	0.00896795
[OMIM][BETI]	323.2	72.985	0.0241	0.00846117
[OMIM][BETI]	323.18	76.862	0.0241	0.00891064
[OMIM][BETI]	323.15	67.699	0.0244	0.00785832
[OMIM][BETI]	333.15	75.664	0.0209	0.00748877
[OMIM][BETI]	333.19	79.64	0.021	0.0078752
[OMIM][BETI]	333.08	70.191	0.0212	0.00695729
[OMIM][BETI]	343.17	78.318	0.0183	0.00667874
[OMIM][BETI]	343.21	82.391	0.0183	0.00702028
[OMIM][BETI]	343.06	72.634	0.0186	0.006206
[C8H4F13MIM][BETI]	303.37	64.51	0.0354	0.00862395
[C8H4F13MIM][BETI]	303.38	63.729	0.035	0.00851867
[C8H4F13MIM][BETI]	313.17	63.04	0.0306	0.00715151
[C8H4F13MIM][BETI]	313.17	68.449	0.0307	0.00776189
[C8H4F13MIM][BETI]	313.2	68.248	0.0303	0.00773546
[C8H4F13MIM][BETI]	323.21	65.424	0.0267	0.0063424
[C8H4F13MIM][BETI]	323.22	71.013	0.0267	0.00688064
[C8H4F13MIM][BETI]	323.2	70.775	0.0264	0.00685976
[C8H4F13MIM][BETI]	333.19	67.778	0.0234	0.00567864
[C8H4F13MIM][BETI]	333.19	73.513	0.0235	0.00615712
[C8H4F13MIM][BETI]	333.11	73.253	0.0231	0.00614237
[C8H4F13MIM][BETI]	343.18	70.118	0.0205	0.00512448
[C8H4F13MIM][BETI]	343.2	76.014	0.0206	0.00555229
[C8H4F13MIM][BETI]	343.1	75.73	0.0202	0.00553894
[HMIM][eFAP]	298	697	0.231	0.136599
[HMIM][eFAP]	297.8	1336	0.38	0.239185
[HMIM][eFAP]	298.2	1955	0.4724	0.319814
[HMIM][eFAP]	298.1	2787	0.5764	0.411768
[HMIM][eFAP]	298.2	3360	0.6347	0.464158
[HMIM][eFAP]	302.8	732	0.2233	0.130885
[HMIM][eFAP]	302.4	1409	0.3712	0.231631
[HMIM][eFAP]	302.8	2066	0.4652	0.311106
[HMIM][eFAP]	303	2944	0.5599	0.400045
[HMIM][eFAP]	302.5	3587	0.6222	0.458324
[HMIM][eFAP]	312.6	805	0.2098	0.120428
[HMIM][eFAP]	312.9	1564	0.3511	0.214014
[HMIM][eFAP]	313.3	2285	0.4447	0.288613
[HMIM][eFAP]	312.6	3260	0.5372	0.378666
[HMIM][eFAP]	313	4025	0.5971	0.434581
[HMIM][eFAP]	322.9	878	0.1974	0.110285
[HMIM][eFAP]	322.5	1702	0.3342	0.199119
[HMIM][eFAP]	322.6	2484	0.4261	0.270937
[HMIM][eFAP]	323.1	3546	0.5208	0.352417
[HMIM][eFAP]	322.7	4415	0.5756	0.41268
[HMIM][eFAP]	333.1	948	0.1864	0.101296
[HMIM][eFAP]	332.9	1847	0.3176	0.184316
[HMIM][eFAP]	333.1	2702	0.4067	0.252321
[HMIM][eFAP]	332.6	3834	0.5024	0.332798
[HMIM][eFAP]	333.3	4830	0.5539	0.389658
[HMIM][eFAP]	342.9	1012	0.1772	0.0934842
[HMIM][eFAP]	342.5	1977	0.3034	0.171894
[HMIM][eFAP]	343	2905	0.3896	0.236402
[HMIM][eFAP]	342.8	4127	0.4856	0.312603
[HMIM][eFAP]	343.2	5198	0.5369	0.368811
[EtOMMIM][PF6]	298.15	1062	0.1587	0.0967804
[EtOMMIM][PF6]	298.15	2018	0.2645	0.174035
[EtOMMIM][PF6]	298.15	2788	0.3346	0.230521
[EtOMMIM][PF6]	298.15	3478	0.3833	0.27736
[EtOMMIM][PF6]	298.15	3935	0.4117	0.306617
[EtOMMIM][PF6]	298.15	4275	0.4319	0.327543
[EtOMMIM][PF6]	298.15	4656	0.4501	0.350191
[EtOMMIM][PF6]	303.15	1147	0.1546	0.0950598
[EtOMMIM][PF6]	303.15	2144	0.2504	0.1687
[EtOMMIM][PF6]	303.15	2995	0.3184	0.225945
[EtOMMIM][PF6]	303.15	3613	0.3614	0.264671
[EtOMMIM][PF6]	303.15	4105	0.3908	0.293953
[EtOMMIM][PF6]	303.15	4533	0.413	0.318392
[EtOMMIM][PF6]	303.15	4930	0.4328	0.340253
[EtOMMIM][PF6]	313.15	1212	0.1422	0.0844184
[EtOMMIM][PF6]	313.15	2227	0.2287	0.148459
[EtOMMIM][PF6]	313.15	3100	0.2853	0.199324
[EtOMMIM][PF6]	313.15	3719	0.3215	0.233274
[EtOMMIM][PF6]	313.15	4211	0.3522	0.259106
[EtOMMIM][PF6]	313.15	4650	0.374	0.281349
[EtOMMIM][PF6]	313.15	5057	0.3929	0.301327
[EtOMMIM][PF6]	323.15	1239	0.1236	0.0735223
[EtOMMIM][PF6]	323.15	2130	0.1912	0.122353
[EtOMMIM][PF6]	323.15	2871	0.2434	0.160656
[EtOMMIM][PF6]	323.15	3552	0.2829	0.194162
[EtOMMIM][PF6]	323.15	4084	0.3106	0.219284
[EtOMMIM][PF6]	323.15	4586	0.334	0.242194
[EtOMMIM][PF6]	323.15	4961	0.3455	0.258836
[EtOMMIM][PF6]	333.15	1276	0.1123	0.0651876
[EtOMMIM][PF6]	333.15	2266	0.1808	0.112267
[EtOMMIM][PF6]	333.15	3151	0.2315	0.152017
[EtOMMIM][PF6]	333.15	3807	0.2641	0.180168
[EtOMMIM][PF6]	333.15	4306	0.2864	0.200878
[EtOMMIM][PF6]	333.15	4719	0.3057	0.217581
[EtOMMIM][PF6]	333.15	5115	0.3255	0.233238
[EtOMMIM][PF6]	343.15	1276	0.0998	0.0567487
[EtOMMIM][PF6]	343.15	2261	0.1616	0.097946
[EtOMMIM][PF6]	343.15	3164	0.2101	0.133885
[EtOMMIM][PF6]	343.15	3843	0.2404	0.159834
[EtOMMIM][PF6]	343.15	4363	0.2637	0.179117
[EtOMMIM][PF6]	343.15	4790	0.2807	0.194584
[EtOMMIM][PF6]	343.15	5185	0.2989	0.208609
[EtOMMIM][NTf2]	298.15	1052	0.2636	0.1306
[EtOMMIM][NTf2]	298.15	1973	0.4023	0.226419
[EtOMMIM][NTf2]	298.15	2690	0.4809	0.291481
[EtOMMIM][NTf2]	298.15	3233	0.527	0.336085
[EtOMMIM][NTf2]	298.15	3666	0.5571	0.369116
[EtOMMIM][NTf2]	298.15	4028	0.5821	0.395164
[EtOMMIM][NTf2]	298.15	4282	0.5995	0.41265
[EtOMMIM][NTf2]	303.15	1059	0.2458	0.120285
[EtOMMIM][NTf2]	303.15	1935	0.3712	0.205248
[EtOMMIM][NTf2]	303.15	2609	0.441	0.263298
[EtOMMIM][NTf2]	303.15	3141	0.4885	0.305258
[EtOMMIM][NTf2]	303.15	3562	0.5216	0.336308
[EtOMMIM][NTf2]	303.15	3916	0.5473	0.361068
[EtOMMIM][NTf2]	303.15	4189	0.5663	0.379378
[EtOMMIM][NTf2]	313.15	1295	0.2468	0.122269
[EtOMMIM][NTf2]	313.15	2189	0.3556	0.195056
[EtOMMIM][NTf2]	313.15	2874	0.421	0.245489
[EtOMMIM][NTf2]	313.15	3411	0.4589	0.282179
[EtOMMIM][NTf2]	313.15	3826	0.4889	0.308978
[EtOMMIM][NTf2]	313.15	4158	0.5122	0.329508
[EtOMMIM][NTf2]	313.15	4395	0.5282	0.343697
[EtOMMIM][NTf2]	323.15	1429	0.2365	0.114486
[EtOMMIM][NTf2]	323.15	2263	0.3251	0.173201
[EtOMMIM][NTf2]	323.15	2946	0.3863	0.217499
[EtOMMIM][NTf2]	323.15	3461	0.4216	0.248872
[EtOMMIM][NTf2]	323.15	3864	0.4502	0.272299
[EtOMMIM][NTf2]	323.15	4228	0.4728	0.292664
[EtOMMIM][NTf2]	323.15	4517	0.4931	0.308322
[EtOMMIM][NTf2]	333.15	1432	0.2119	0.0990631
[EtOMMIM][NTf2]	333.15	2334	0.3017	0.154755
[EtOMMIM][NTf2]	333.15	3012	0.3574	0.193652
[EtOMMIM][NTf2]	333.15	3545	0.3929	0.222605
[EtOMMIM][NTf2]	333.15	3911	0.4145	0.241713
[EtOMMIM][NTf2]	333.15	4254	0.4379	0.259078
[EtOMMIM][NTf2]	333.15	4591	0.4605	0.27565
[EtOMMIM][NTf2]	343.15	1406	0.1912	0.0847982
[EtOMMIM][NTf2]	343.15	2292	0.2749	0.133324
[EtOMMIM][NTf2]	343.15	2995	0.33	0.169433
[EtOMMIM][NTf2]	343.15	3558	0.3678	0.196947
[EtOMMIM][NTf2]	343.15	3978	0.3943	0.216709
[EtOMMIM][NTf2]	343.15	4301	0.411	0.231485
[EtOMMIM][NTf2]	343.15	4612	0.4298	0.245377
[PMPy][NTf2]	313.15	50	0.0109	0.00543883
[PMPy][NTf2]	313.15	100.1	0.0212	0.0108463
[PMPy][NTf2]	313.15	199.9	0.0431	0.021494
[PMPy][NTf2]	313.15	399.8	0.0834	0.0423371
[PMPy][NTf2]	313.15	700	0.137	0.072477
[PMPy][NTf2]	313.15	899.9	0.171	0.0918121
[PMPy][NTf2]	313.15	1000	0.188	0.101283
[PMPy][NTf2]	313.15	1099.9	0.204	0.110598
[PMPy][NTf2]	313.15	1299.8	0.235	0.128839
[PMPy][NTf2]	313.15	1499.8	0.263	0.146574
[PMPy][NTf2]	313.15	1699.8	0.29	0.163817
[PMPy][NTf2]	313.15	1899.7	0.317	0.180577
[PMPy][NTf2]	323.15	50	0.00928	0.00458224
[PMPy][NTf2]	323.15	99.8	0.0187	0.00911664
[PMPy][NTf2]	323.15	199.9	0.0379	0.018143
[PMPy][NTf2]	323.15	399.8	0.0725	0.0358245
[PMPy][NTf2]	323.15	700.1	0.118	0.0615563
[PMPy][NTf2]	323.15	900	0.147	0.0781555
[PMPy][NTf2]	323.15	999.6	0.161	0.0862737
[PMPy][NTf2]	323.15	1099.9	0.175	0.094349
[PMPy][NTf2]	323.15	1300.2	0.202	0.110182
[PMPy][NTf2]	323.15	1499.8	0.228	0.125583
[PMPy][NTf2]	323.15	1700.7	0.253	0.140716
[PMPy][NTf2]	323.15	1900.8	0.276	0.155436
[PMPy][NTf2]	333.15	50	0.00744	0.00390618
[PMPy][NTf2]	333.15	99.9	0.0154	0.00778317
[PMPy][NTf2]	333.15	200	0.032	0.0154968
[PMPy][NTf2]	333.15	399.9	0.0606	0.0306512
[PMPy][NTf2]	333.15	699.7	0.1	0.0527746
[PMPy][NTf2]	333.15	900.1	0.126	0.0671729
[PMPy][NTf2]	333.15	999.9	0.137	0.0742304
[PMPy][NTf2]	333.15	1099.9	0.149	0.0812281
[PMPy][NTf2]	333.15	1299.7	0.172	0.0949928
[PMPy][NTf2]	333.15	1500	0.193	0.108509
[PMPy][NTf2]	333.15	1699.5	0.214	0.121698
[PMPy][NTf2]	333.15	1899.6	0.232	0.13466
[EMIM][Lactate]	313.15	99.9	0.087	0.00768962
[EMIM][Lactate]	313.15	200.1	0.116	0.0153044
[EMIM][Lactate]	313.15	399.9	0.152	0.0302033
[EMIM][Lactate]	313.15	699.9	0.189	0.0518891
[EMIM][Lactate]	313.15	899.9	0.21	0.06591
[EMIM][Lactate]	313.15	999.8	0.218	0.0727878
[EMIM][Lactate]	313.15	1100	0.227	0.0796042
[EMIM][Lactate]	313.15	1299.7	0.242	0.0929509
[EMIM][Lactate]	313.15	1499.9	0.256	0.106022
[EMIM][Lactate]	313.15	1700	0.271	0.118788
[EMIM][Lactate]	313.15	1899.8	0.283	0.13125
[EMIM][Lactate]	323.15	99.9	0.0714	0.0063923
[EMIM][Lactate]	323.15	399.8	0.13	0.02519
[EMIM][Lactate]	323.15	499.8	0.143	0.0313309
[EMIM][Lactate]	323.15	699.9	0.164	0.0434338
[EMIM][Lactate]	323.15	999.8	0.191	0.061126
[EMIM][Lactate]	323.15	1899.8	0.25	0.111228
[EMIM][Lactate]	333.15	50	0.043	0.00270149
[EMIM][Lactate]	333.15	99.8	0.0597	0.00538068
[EMIM][Lactate]	333.15	200	0.0829	0.0107369
[EMIM][Lactate]	333.15	399.6	0.112	0.0212714
[EMIM][Lactate]	333.15	700	0.143	0.0367961
[EMIM][Lactate]	333.15	900.1	0.159	0.046924
[EMIM][Lactate]	333.15	999.8	0.167	0.0519083
[CH24SO3HMIM][NTf2]	313.15	50	0.001319	0.00274273
[CH24SO3HMIM][NTf2]	313.15	99.9	0.00734	0.00547172
[CH24SO3HMIM][NTf2]	313.15	899.8	0.135	0.0481225
[CH24SO3HMIM][NTf2]	313.15	999.8	0.146	0.0533137
[CH24SO3HMIM][NTf2]	313.15	1100	0.159	0.0584849
[CH24SO3HMIM][NTf2]	313.15	1299.8	0.183	0.0687067
[CH24SO3HMIM][NTf2]	313.15	1499.9	0.208	0.0788258
[CH24SO3HMIM][NTf2]	313.15	1699.9	0.23	0.088824
[CH24SO3HMIM][NTf2]	313.15	1900	0.254	0.0987134
[CH24SO3HMIM][NTf2]	323.15	50	0.00621	0.00236387
[CH24SO3HMIM][NTf2]	323.15	100	0.0122	0.0047216
[CH24SO3HMIM][NTf2]	323.15	399.8	0.0557	0.0187312
[CH24SO3HMIM][NTf2]	323.15	700	0.0909	0.0325444
[CH24SO3HMIM][NTf2]	323.15	899.9	0.1159	0.0416257
[CH24SO3HMIM][NTf2]	323.15	1000.1	0.1258	0.0461432
[CH24SO3HMIM][NTf2]	323.15	1500.2	0.182569	0.0683519
[CH24SO3HMIM][HSO4]	313.15	49.8	0.001753	0.00132259
[CH24SO3HMIM][HSO4]	313.15	99.9	0.002961	0.00265063
[CH24SO3HMIM][HSO4]	313.15	699.9	0.0253	0.0183618
[CH24SO3HMIM][HSO4]	313.15	1100	0.0482	0.028645
[CH24SO3HMIM][HSO4]	313.15	1299.7	0.0552	0.0337212
[CH24SO3HMIM][HSO4]	323.15	50	0.00116	0.0011137
[CH24SO3HMIM][HSO4]	323.15	900.1	0.0319	0.019793
[CH24SO3HMIM][HSO4]	323.15	999.9	0.0365	0.0219548
[CH24SO3HMIM][HSO4]	323.15	1099.87	0.0408	0.0241138
[CH24SO3HMIM][HSO4]	323.15	1299.8	0.0473	0.0284126
[CH24SO3HMIM][HSO4]	323.15	1500	0.0548	0.032692
[CH24SO3HMIM][HSO4]	323.15	1700	0.0614	0.036942
[EMIM][CF3SO3]	303.15	136.2	0.0196	0.0110473
[EMIM][CF3SO3]	303.15	440.9	0.0652	0.0351511
[EMIM][CF3SO3]	303.15	768.2	0.1065	0.0601442
[EMIM][CF3SO3]	303.15	1197.2	0.1593	0.0915786
[EMIM][CF3SO3]	303.15	1707	0.2112	0.127115
[EMIM][CF3SO3]	303.15	2240.5	0.2552	0.162356
[EMIM][CF3SO3]	313.15	147.7	0.0186	0.0099264
[EMIM][CF3SO3]	313.15	469	0.0579	0.0310583
[EMIM][CF3SO3]	313.15	819.3	0.0953	0.0534048
[EMIM][CF3SO3]	313.15	1280.6	0.1443	0.0817875
[EMIM][CF3SO3]	313.15	1827.6	0.1921	0.113999
[EMIM][CF3SO3]	313.15	2399.5	0.2333	0.146118
[EMIM][CF3SO3]	323.15	156.3	0.0169	0.0088282
[EMIM][CF3SO3]	323.15	496.5	0.0528	0.0276847
[EMIM][CF3SO3]	323.15	868	0.0872	0.0477334
[EMIM][CF3SO3]	323.15	1354.6	0.1339	0.0731762
[EMIM][CF3SO3]	323.15	1939.4	0.1771	0.102593
[EMIM][CF3SO3]	323.15	2547.6	0.216	0.131928
[EMIM][CF3SO3]	333.15	164.4	0.0156	0.00790389
[EMIM][CF3SO3]	333.15	522.1	0.0485	0.0248187
[EMIM][CF3SO3]	333.15	913.7	0.0808	0.0429059
[EMIM][CF3SO3]	333.15	1426.5	0.1248	0.0659386
[EMIM][CF3SO3]	333.15	2044.1	0.1655	0.0927434
[EMIM][CF3SO3]	333.15	2686.7	0.2029	0.119609
[EMIM][CF3SO3]	343.15	172.2	0.0146	0.00712858
[EMIM][CF3SO3]	343.15	546	0.0459	0.0223778
[EMIM][CF3SO3]	343.15	956.4	0.0764	0.0387747
[EMIM][CF3SO3]	343.15	1494.4	0.1178	0.0597419
[EMIM][CF3SO3]	343.15	2142.6	0.1567	0.0842432
[EMIM][CF3SO3]	343.15	2814	0.1945	0.108788
[EMIM][CF3SO3]	353.15	179.1	0.0139	0.00645137
[EMIM][CF3SO3]	353.15	568.4	0.0436	0.0202926
[EMIM][CF3SO3]	353.15	996	0.0731	0.0352155
[EMIM][CF3SO3]	353.15	1558.6	0.1125	0.0544176
[EMIM][CF3SO3]	353.15	2237.5	0.1498	0.0769609
[EMIM][CF3SO3]	353.15	2938.3	0.1877	0.099543
[EMIM][NTf2]	313.15	500	0.094	0.0438002
[EMIM][NTf2]	313.15	1000	0.178	0.0850797
[EMIM][NTf2]	313.15	2000	0.308	0.160888
[EMIM][NTf2]	313.15	3000	0.407	0.228843
[EMIM][NTf2]	313.15	3999	0.484	0.290035
[EMIM][NTf2]	313.15	5000	0.546	0.345576
[EMIM][NTf2]	313.15	5997	0.593	0.395921
[EMIM][BETI]	313.15	501	0.112	0.0518742
[EMIM][BETI]	313.15	1001	0.201	0.10001
[EMIM][BETI]	313.15	2000	0.337	0.186694
[EMIM][BETI]	313.15	3000	0.439	0.26269
[EMIM][BETI]	313.15	4000	0.519	0.329738
[EMIM][BETI]	313.15	5000	0.583	0.389284
[EMIM][BETI]	313.15	6000	0.633	0.442482
[EMIM][C4F9SO3]	313.15	500	0.092	0.0450905
[EMIM][C4F9SO3]	313.15	1005	0.173	0.0878813
[EMIM][C4F9SO3]	313.15	2003	0.3	0.165222
[EMIM][C4F9SO3]	313.15	3003	0.397	0.234366
[EMIM][C4F9SO3]	313.15	3999	0.477	0.296174
[EMIM][C4F9SO3]	313.15	4995	0.541	0.351951
[EMIM][C4F9SO3]	313.15	5994	0.592	0.402674
[EMIM][BF4]	313.15	505	0.053	0.0318887
[EMIM][BF4]	313.15	1002	0.099	0.0615585
[EMIM][BF4]	313.15	1999	0.176	0.116563
[EMIM][BF4]	313.15	2995	0.242	0.166343
[EMIM][BF4]	313.15	3994	0.298	0.211913
[EMIM][BF4]	313.15	4994	0.345	0.253825
[EMIM][BF4]	313.15	5986	0.384	0.292277
[EMIM][TCM]	298.15	96	0.0161	0.0115531
[EMIM][TCM]	298.15	194	0.0334	0.0231383
[EMIM][TCM]	298.15	294	0.0509	0.0347485
[EMIM][TCM]	298.15	393	0.0681	0.0460381
[EMIM][TCM]	298.15	493	0.0846	0.0572408
[EMIM][TCM]	298.15	793	0.1323	0.0896907
[EMIM][TCM]	298.15	893	0.1476	0.100138
[EMIM][TCM]	298.15	993	0.1627	0.110409
[EMIM][TCM]	298.15	1293	0.2049	0.140208
[EMIM][TCM]	298.15	1393	0.2186	0.149817
[EMIM][TCM]	298.15	1493	0.2316	0.159272
[EMIM][TCM]	298.15	1793	0.2699	0.186742
[EMIM][TCM]	298.15	1893	0.2817	0.195613
[EMIM][TCM]	298.15	1992	0.2935	0.204261
[EMIM][TCM]	308.15	95	0.0135	0.00938299
[EMIM][TCM]	308.15	194	0.0284	0.0190219
[EMIM][TCM]	308.15	293	0.0429	0.0285217
[EMIM][TCM]	308.15	393	0.0572	0.0379795
[EMIM][TCM]	308.15	493	0.0713	0.0473016
[EMIM][TCM]	308.15	593	0.0853	0.0564911
[EMIM][TCM]	308.15	693	0.0994	0.0655509
[EMIM][TCM]	308.15	792	0.1126	0.0743949
[EMIM][TCM]	308.15	893	0.1253	0.0832922
[EMIM][TCM]	308.15	993	0.138	0.0919791
[EMIM][TCM]	308.15	1093	0.1506	0.100547
[EMIM][TCM]	308.15	1192	0.1626	0.108914
[EMIM][TCM]	308.15	1293	0.1747	0.117336
[EMIM][TCM]	308.15	1393	0.1866	0.125561
[EMIM][TCM]	308.15	1493	0.198	0.133677
[EMIM][TCM]	308.15	1593	0.2093	0.141686
[EMIM][TCM]	308.15	1693	0.2204	0.14959
[EMIM][TCM]	308.15	1792	0.2311	0.157314
[EMIM][TCM]	308.15	1893	0.2419	0.165092
[EMIM][TCM]	308.15	1993	0.2522	0.172694
[EMIM][TCM]	323.15	94	0.0112	0.00708987
[EMIM][TCM]	323.15	194	0.0227	0.0145525
[EMIM][TCM]	323.15	294	0.034	0.0219342
[EMIM][TCM]	323.15	394	0.045	0.0292361
[EMIM][TCM]	323.15	494	0.0563	0.0364599
[EMIM][TCM]	323.15	593	0.0673	0.0435355
[EMIM][TCM]	323.15	692	0.078	0.0505369
[EMIM][TCM]	323.15	793	0.0886	0.0576044
[EMIM][TCM]	323.15	892	0.0987	0.0644594
[EMIM][TCM]	323.15	993	0.1089	0.0713799
[EMIM][TCM]	323.15	1093	0.1192	0.0781605
[EMIM][TCM]	323.15	1193	0.1288	0.0848713
[EMIM][TCM]	323.15	1294	0.1383	0.0915793
[EMIM][TCM]	323.15	1392	0.1475	0.0980221
[EMIM][TCM]	323.15	1492	0.157	0.10453
[EMIM][TCM]	323.15	1593	0.1666	0.111037
[EMIM][TCM]	323.15	1693	0.1758	0.117415
[EMIM][TCM]	323.15	1793	0.1845	0.123728
[EMIM][TCM]	323.15	1893	0.1933	0.12998
[EMIM][TCM]	323.15	1993	0.2018	0.136169
[EMIM][TCM]	338.25	94	0.0082	0.00556023
[EMIM][TCM]	338.25	194	0.0174	0.0114275
[EMIM][TCM]	338.25	294	0.0271	0.017246
[EMIM][TCM]	338.25	394	0.0362	0.0230165
[EMIM][TCM]	338.25	494	0.0452	0.0287393
[EMIM][TCM]	338.25	594	0.0539	0.0344152
[EMIM][TCM]	338.25	693	0.0627	0.0399888
[EMIM][TCM]	338.25	793	0.0715	0.0455731
[EMIM][TCM]	338.25	893	0.0804	0.0511122
[EMIM][TCM]	338.25	993	0.0888	0.0566067
[EMIM][TCM]	338.25	1093	0.0973	0.0620571
[EMIM][TCM]	338.25	1192	0.1054	0.0674101
[EMIM][TCM]	338.25	1293	0.1134	0.0728278
[EMIM][TCM]	338.25	1393	0.121	0.0781492
[EMIM][TCM]	338.25	1493	0.1285	0.0834285
[EMIM][TCM]	338.25	1592	0.1364	0.0886143
[EMIM][TCM]	338.25	1693	0.1443	0.0938634
[EMIM][TCM]	338.25	1792	0.1518	0.0989685
[EMIM][TCM]	338.25	1893	0.159	0.104136
[EMIM][TCM]	338.25	1993	0.1662	0.109213
[EMIM][TCM]	353.25	95	0.0072	0.0045234
[EMIM][TCM]	353.25	194	0.0155	0.00920724
[EMIM][TCM]	353.25	294	0.0227	0.0139076
[EMIM][TCM]	353.25	394	0.0308	0.0185773
[EMIM][TCM]	353.25	494	0.0382	0.0232167
[EMIM][TCM]	353.25	594	0.0451	0.027826
[EMIM][TCM]	353.25	694	0.0527	0.0324055
[EMIM][TCM]	353.25	794	0.0598	0.0369557
[EMIM][TCM]	353.25	894	0.0668	0.0414766
[EMIM][TCM]	353.25	994	0.0739	0.0459687
[EMIM][TCM]	353.25	1093	0.0806	0.0503877
[EMIM][TCM]	353.25	1192	0.0876	0.0547789
[EMIM][TCM]	353.25	1293	0.094	0.0592305
[EMIM][TCM]	353.25	1393	0.1008	0.0636101
[EMIM][TCM]	353.25	1493	0.1076	0.0679622
[EMIM][TCM]	353.25	1593	0.1142	0.0722871
[EMIM][TCM]	353.25	1693	0.1205	0.0765849
[EMIM][TCM]	353.25	1793	0.1269	0.0808561
[EMIM][TCM]	353.25	1893	0.1333	0.0851008
[EMIM][TCM]	353.25	1993	0.1394	0.0893192
[HMIM][TCM]	298.15	94	0.02	0.01603
[HMIM][TCM]	298.15	194	0.0418	0.0326396
[HMIM][TCM]	298.15	293	0.0633	0.0486499
[HMIM][TCM]	298.15	393	0.0833	0.0644011
[HMIM][TCM]	298.15	493	0.1032	0.0797453
[HMIM][TCM]	298.15	693	0.141	0.109273
[HMIM][TCM]	298.15	793	0.159	0.123485
[HMIM][TCM]	298.15	893	0.1765	0.137347
[HMIM][TCM]	298.15	993	0.1939	0.150871
[HMIM][TCM]	298.15	1193	0.2259	0.176954
[HMIM][TCM]	298.15	1293	0.2411	0.189535
[HMIM][TCM]	298.15	1393	0.2563	0.201823
[HMIM][TCM]	298.15	1493	0.2713	0.213828
[HMIM][TCM]	298.15	1693	0.2997	0.237026
[HMIM][TCM]	298.15	1793	0.3132	0.248238
[HMIM][TCM]	298.15	1993	0.3388	0.269926
[HMIM][TCM]	308.15	101	0.0181	0.0141513
[HMIM][TCM]	308.15	198	0.0358	0.0274482
[HMIM][TCM]	308.15	297	0.0535	0.0407317
[HMIM][TCM]	308.15	394	0.0699	0.0534737
[HMIM][TCM]	308.15	494	0.087	0.0663355
[HMIM][TCM]	308.15	593	0.1033	0.0788026
[HMIM][TCM]	308.15	692	0.119	0.091013
[HMIM][TCM]	308.15	793	0.1351	0.103214
[HMIM][TCM]	308.15	892	0.1495	0.114929
[HMIM][TCM]	308.15	993	0.1642	0.126639
[HMIM][TCM]	308.15	1093	0.1789	0.138
[HMIM][TCM]	308.15	1192	0.1927	0.149026
[HMIM][TCM]	308.15	1292	0.2065	0.159945
[HMIM][TCM]	308.15	1393	0.2198	0.170758
[HMIM][TCM]	308.15	1492	0.2328	0.181153
[HMIM][TCM]	308.15	1592	0.2454	0.191452
[HMIM][TCM]	308.15	1693	0.2577	0.201657
[HMIM][TCM]	308.15	1793	0.2698	0.21157
[HMIM][TCM]	308.15	1893	0.2814	0.221299
[HMIM][TCM]	308.15	1993	0.2929	0.230848
[HMIM][TCM]	323.15	94	0.0142	0.0100759
[HMIM][TCM]	323.15	194	0.0275	0.0206235
[HMIM][TCM]	323.15	293	0.0418	0.0308955
[HMIM][TCM]	323.15	393	0.0552	0.0411037
[HMIM][TCM]	323.15	493	0.0681	0.0511473
[HMIM][TCM]	323.15	594	0.0807	0.0611282
[HMIM][TCM]	323.15	693	0.0933	0.0707562
[HMIM][TCM]	323.15	793	0.1053	0.0803289
[HMIM][TCM]	323.15	893	0.1174	0.0897518
[HMIM][TCM]	323.15	993	0.1288	0.0990284
[HMIM][TCM]	323.15	1093	0.1401	0.108162
[HMIM][TCM]	323.15	1193	0.151	0.117155
[HMIM][TCM]	323.15	1293	0.1619	0.126012
[HMIM][TCM]	323.15	1393	0.1723	0.134735
[HMIM][TCM]	323.15	1493	0.1823	0.143328
[HMIM][TCM]	323.15	1593	0.1923	0.151792
[HMIM][TCM]	323.15	1693	0.2019	0.160132
[HMIM][TCM]	323.15	1793	0.2114	0.168349
[HMIM][TCM]	323.15	1893	0.2209	0.176446
[HMIM][TCM]	323.15	1993	0.2296	0.184426
[HMIM][TCM]	338.25	94	0.0105	0.00789655
[HMIM][TCM]	338.25	194	0.0223	0.0161932
[HMIM][TCM]	338.25	294	0.0337	0.0243846
[HMIM][TCM]	338.25	393	0.045	0.0323923
[HMIM][TCM]	338.25	494	0.0549	0.0404594
[HMIM][TCM]	338.25	594	0.0652	0.0483466
[HMIM][TCM]	338.25	693	0.0754	0.0560587
[HMIM][TCM]	338.25	793	0.0851	0.0637532
[HMIM][TCM]	338.25	893	0.0952	0.0713534
[HMIM][TCM]	338.25	993	0.1049	0.078861
[HMIM][TCM]	338.25	1092	0.1141	0.086204
[HMIM][TCM]	338.25	1193	0.1232	0.0936052
[HMIM][TCM]	338.25	1292	0.1323	0.100773
[HMIM][TCM]	338.25	1393	0.1413	0.107998
[HMIM][TCM]	338.25	1493	0.15	0.115067
[HMIM][TCM]	338.25	1592	0.1584	0.121983
[HMIM][TCM]	338.25	1693	0.1666	0.128956
[HMIM][TCM]	338.25	1792	0.1746	0.135711
[HMIM][TCM]	338.25	1893	0.1824	0.142523
[HMIM][TCM]	338.25	1993	0.1899	0.14919
[HMIM][TCM]	353.25	94	0.0094	0.00634342
[HMIM][TCM]	353.25	193	0.0182	0.012959
[HMIM][TCM]	353.25	294	0.0276	0.0196402
[HMIM][TCM]	353.25	393	0.0372	0.0261234
[HMIM][TCM]	353.25	493	0.0462	0.0326071
[HMIM][TCM]	353.25	594	0.055	0.0390902
[HMIM][TCM]	353.25	694	0.0632	0.0454453
[HMIM][TCM]	353.25	794	0.0714	0.0517378
[HMIM][TCM]	353.25	893	0.0797	0.0579067
[HMIM][TCM]	353.25	993	0.0878	0.0640773
[HMIM][TCM]	353.25	1093	0.0954	0.0701881
[HMIM][TCM]	353.25	1193	0.1034	0.0762397
[HMIM][TCM]	353.25	1293	0.111	0.0822331
[HMIM][TCM]	353.25	1393	0.1188	0.0881691
[HMIM][TCM]	353.25	1493	0.1263	0.0940484
[HMIM][TCM]	353.25	1593	0.1335	0.0998719
[HMIM][TCM]	353.25	1693	0.1403	0.10564
[HMIM][TCM]	353.25	1793	0.1472	0.111354
[HMIM][TCM]	353.25	1893	0.1541	0.117015
[HMIM][TCM]	353.25	1993	0.1609	0.122623
[HepMIM][TCM]	298.15	95	0.0213	0.0171715
[HepMIM][TCM]	298.15	195	0.0443	0.0347441
[HepMIM][TCM]	298.15	296	0.0669	0.0519903
[HepMIM][TCM]	298.15	394	0.0877	0.0682615
[HepMIM][TCM]	298.15	494	0.1084	0.0844137
[HepMIM][TCM]	298.15	693	0.1473	0.115271
[HepMIM][TCM]	298.15	793	0.1656	0.130165
[HepMIM][TCM]	298.15	893	0.1836	0.144669
[HepMIM][TCM]	298.15	993	0.2009	0.1588
[HepMIM][TCM]	298.15	1193	0.2343	0.185993
[HepMIM][TCM]	298.15	1293	0.2502	0.199081
[HepMIM][TCM]	298.15	1392	0.2657	0.211722
[HepMIM][TCM]	298.15	1493	0.2807	0.224303
[HepMIM][TCM]	298.15	1693	0.3092	0.248325
[HepMIM][TCM]	298.15	1793	0.3229	0.259912
[HepMIM][TCM]	298.15	1893	0.3363	0.271229
[HepMIM][TCM]	298.15	1993	0.3497	0.282286
[HepMIM][TCM]	308.15	94	0.0168	0.0139735
[HepMIM][TCM]	308.15	194	0.0365	0.0285031
[HepMIM][TCM]	308.15	294	0.0556	0.0426982
[HepMIM][TCM]	308.15	394	0.0725	0.0565698
[HepMIM][TCM]	308.15	493	0.0899	0.0699944
[HepMIM][TCM]	308.15	593	0.1069	0.0832535
[HepMIM][TCM]	308.15	693	0.1236	0.0962196
[HepMIM][TCM]	308.15	792	0.1392	0.108777
[HepMIM][TCM]	308.15	893	0.1552	0.12131
[HepMIM][TCM]	308.15	993	0.17	0.133452
[HepMIM][TCM]	308.15	1093	0.1846	0.145336
[HepMIM][TCM]	308.15	1192	0.1995	0.156855
[HepMIM][TCM]	308.15	1293	0.2138	0.168362
[HepMIM][TCM]	308.15	1392	0.2273	0.179409
[HepMIM][TCM]	308.15	1493	0.2403	0.190449
[HepMIM][TCM]	308.15	1593	0.2535	0.201157
[HepMIM][TCM]	308.15	1692	0.2655	0.211547
[HepMIM][TCM]	308.15	1793	0.2779	0.221936
[HepMIM][TCM]	308.15	1893	0.2901	0.232018
[HepMIM][TCM]	308.15	1993	0.3018	0.241904
[HepMIM][TCM]	323.15	95	0.0145	0.0107927
[HepMIM][TCM]	323.15	195	0.029	0.0219588
[HepMIM][TCM]	323.15	294	0.0437	0.0328212
[HepMIM][TCM]	323.15	394	0.0578	0.0436044
[HepMIM][TCM]	323.15	494	0.0715	0.0542025
[HepMIM][TCM]	323.15	594	0.0857	0.0646201
[HepMIM][TCM]	323.15	692	0.0993	0.0746585
[HepMIM][TCM]	323.15	793	0.1124	0.0848315
[HepMIM][TCM]	323.15	893	0.1256	0.0947353
[HepMIM][TCM]	323.15	993	0.1376	0.104475
[HepMIM][TCM]	323.15	1093	0.1493	0.114056
[HepMIM][TCM]	323.15	1192	0.1611	0.123387
[HepMIM][TCM]	323.15	1293	0.1737	0.132753
[HepMIM][TCM]	323.15	1393	0.1856	0.141877
[HepMIM][TCM]	323.15	1493	0.1961	0.150855
[HepMIM][TCM]	323.15	1593	0.2086	0.159692
[HepMIM][TCM]	323.15	1693	0.219	0.16839
[HepMIM][TCM]	323.15	1792	0.2298	0.176868
[HepMIM][TCM]	323.15	1993	0.2501	0.193684
[HepMIM][TCM]	338.25	95	0.0118	0.00845521
[HepMIM][TCM]	338.25	196	0.0246	0.0173245
[HepMIM][TCM]	338.25	295	0.0363	0.0259005
[HepMIM][TCM]	338.25	394	0.0475	0.0343623
[HepMIM][TCM]	338.25	493	0.0589	0.0427121
[HepMIM][TCM]	338.25	594	0.0702	0.0511175
[HepMIM][TCM]	338.25	693	0.0812	0.0592476
[HepMIM][TCM]	338.25	793	0.0918	0.0673525
[HepMIM][TCM]	338.25	892	0.1022	0.0752723
[HepMIM][TCM]	338.25	993	0.1125	0.0832472
[HepMIM][TCM]	338.25	1093	0.123	0.0910409
[HepMIM][TCM]	338.25	1193	0.133	0.0987346
[HepMIM][TCM]	338.25	1292	0.1425	0.106255
[HepMIM][TCM]	338.25	1392	0.1524	0.113755
[HepMIM][TCM]	338.25	1493	0.1618	0.121235
[HepMIM][TCM]	338.25	1593	0.1713	0.128547
[HepMIM][TCM]	338.25	1693	0.1805	0.135768
[HepMIM][TCM]	338.25	1793	0.1891	0.1429
[HepMIM][TCM]	338.25	1893	0.198	0.149944
[HepMIM][TCM]	338.25	1993	0.2067	0.156902
[HepMIM][TCM]	353.25	98	0.0104	0.00700178
[HepMIM][TCM]	353.25	197	0.02	0.0139997
[HepMIM][TCM]	353.25	297	0.0295	0.0209927
[HepMIM][TCM]	353.25	395	0.0386	0.0277731
[HepMIM][TCM]	353.25	494	0.0479	0.0345509
[HepMIM][TCM]	353.25	594	0.0578	0.0413249
[HepMIM][TCM]	353.25	693	0.0672	0.0479608
[HepMIM][TCM]	353.25	793	0.0762	0.0545937
[HepMIM][TCM]	353.25	894	0.0849	0.0612226
[HepMIM][TCM]	353.25	994	0.0936	0.0677172
[HepMIM][TCM]	353.25	1094	0.1026	0.0741447
[HepMIM][TCM]	353.25	1193	0.1105	0.0804426
[HepMIM][TCM]	353.25	1292	0.1184	0.0866766
[HepMIM][TCM]	353.25	1393	0.1271	0.0929717
[HepMIM][TCM]	353.25	1493	0.1352	0.0991408
[HepMIM][TCM]	353.25	1593	0.1432	0.105247
[HepMIM][TCM]	353.25	1693	0.1507	0.111293
[HepMIM][TCM]	353.25	1793	0.159	0.117277
[HepMIM][TCM]	353.25	1893	0.1666	0.123202
[HepMIM][TCM]	353.25	1992	0.1736	0.12901
[OMIM][TCM]	298.15	94	0.0222	0.0177754
[OMIM][TCM]	298.15	194	0.0456	0.0361374
[OMIM][TCM]	298.15	293	0.0681	0.0537829
[OMIM][TCM]	298.15	393	0.0894	0.0710911
[OMIM][TCM]	298.15	493	0.1111	0.0879026
[OMIM][TCM]	298.15	593	0.1309	0.104238
[OMIM][TCM]	298.15	693	0.1519	0.120116
[OMIM][TCM]	298.15	793	0.1701	0.135557
[OMIM][TCM]	298.15	893	0.1888	0.150576
[OMIM][TCM]	298.15	993	0.2065	0.165191
[OMIM][TCM]	298.15	1093	0.2239	0.179417
[OMIM][TCM]	298.15	1192	0.2409	0.193132
[OMIM][TCM]	298.15	1292	0.2565	0.206628
[OMIM][TCM]	298.15	1392	0.2721	0.219777
[OMIM][TCM]	298.15	1493	0.2874	0.23272
[OMIM][TCM]	298.15	1593	0.3025	0.245211
[OMIM][TCM]	298.15	1692	0.3171	0.257273
[OMIM][TCM]	298.15	1793	0.3303	0.269276
[OMIM][TCM]	298.15	1892	0.3442	0.280757
[OMIM][TCM]	298.15	1992	0.3567	0.292077
[OMIM][TCM]	308.15	94	0.0173	0.0146219
[OMIM][TCM]	308.15	194	0.0372	0.0298089
[OMIM][TCM]	308.15	294	0.056	0.0446295
[OMIM][TCM]	308.15	393	0.0749	0.0589534
[OMIM][TCM]	308.15	493	0.093	0.073082
[OMIM][TCM]	308.15	593	0.1106	0.0868806
[OMIM][TCM]	308.15	693	0.1269	0.10036
[OMIM][TCM]	308.15	793	0.1439	0.113531
[OMIM][TCM]	308.15	893	0.1596	0.126404
[OMIM][TCM]	308.15	992	0.1747	0.138864
[OMIM][TCM]	308.15	1093	0.1906	0.151294
[OMIM][TCM]	308.15	1193	0.2054	0.163329
[OMIM][TCM]	308.15	1293	0.2197	0.175103
[OMIM][TCM]	308.15	1392	0.2335	0.186509
[OMIM][TCM]	308.15	1492	0.2471	0.197786
[OMIM][TCM]	308.15	1593	0.26	0.208934
[OMIM][TCM]	308.15	1693	0.2724	0.219739
[OMIM][TCM]	308.15	1793	0.2851	0.230321
[OMIM][TCM]	308.15	1892	0.2972	0.240583
[OMIM][TCM]	308.15	1993	0.3091	0.250839
[OMIM][TCM]	323.15	94	0.0138	0.0111791
[OMIM][TCM]	323.15	194	0.0294	0.0228589
[OMIM][TCM]	323.15	293	0.0444	0.0342111
[OMIM][TCM]	323.15	393	0.0597	0.0454709
[OMIM][TCM]	323.15	493	0.0746	0.056528
[OMIM][TCM]	323.15	593	0.0885	0.0673876
[OMIM][TCM]	323.15	693	0.1023	0.0780548
[OMIM][TCM]	323.15	793	0.1154	0.0885345
[OMIM][TCM]	323.15	893	0.1285	0.0988314
[OMIM][TCM]	323.15	992	0.1408	0.10885
[OMIM][TCM]	323.15	1093	0.1533	0.118895
[OMIM][TCM]	323.15	1193	0.1655	0.128671
[OMIM][TCM]	323.15	1292	0.178	0.138186
[OMIM][TCM]	323.15	1393	0.1897	0.147731
[OMIM][TCM]	323.15	1493	0.2008	0.157023
[OMIM][TCM]	323.15	1593	0.2119	0.166161
[OMIM][TCM]	323.15	1692	0.2228	0.175061
[OMIM][TCM]	323.15	1793	0.2338	0.183992
[OMIM][TCM]	323.15	1892	0.2442	0.192606
[OMIM][TCM]	323.15	1993	0.2546	0.201252
[OMIM][TCM]	338.25	94	0.012	0.00875838
[OMIM][TCM]	338.25	194	0.0243	0.0179465
[OMIM][TCM]	338.25	294	0.0367	0.0270039
[OMIM][TCM]	338.25	394	0.0488	0.0359335
[OMIM][TCM]	338.25	494	0.0612	0.0447377
[OMIM][TCM]	338.25	593	0.0724	0.0533328
[OMIM][TCM]	338.25	692	0.0838	0.0618101
[OMIM][TCM]	338.25	794	0.0947	0.0704233
[OMIM][TCM]	338.25	892	0.1052	0.0785855
[OMIM][TCM]	338.25	993	0.1164	0.0868836
[OMIM][TCM]	338.25	1093	0.127	0.094988
[OMIM][TCM]	338.25	1193	0.1369	0.102983
[OMIM][TCM]	338.25	1292	0.1471	0.110794
[OMIM][TCM]	338.25	1392	0.157	0.118579
[OMIM][TCM]	338.25	1493	0.1667	0.126337
[OMIM][TCM]	338.25	1593	0.1759	0.133918
[OMIM][TCM]	338.25	1692	0.1854	0.141325
[OMIM][TCM]	338.25	1793	0.1945	0.148784
[OMIM][TCM]	338.25	1892	0.2035	0.156001
[OMIM][TCM]	338.25	1993	0.2123	0.163269
[OMIM][TCM]	353.25	94	0.0096	0.00703114
[OMIM][TCM]	353.25	195	0.0203	0.0145021
[OMIM][TCM]	353.25	294	0.0305	0.0217423
[OMIM][TCM]	353.25	394	0.0409	0.0289738
[OMIM][TCM]	353.25	494	0.0503	0.0361243
[OMIM][TCM]	353.25	594	0.0601	0.0431952
[OMIM][TCM]	353.25	693	0.0691	0.0501181
[OMIM][TCM]	353.25	794	0.0788	0.057103
[OMIM][TCM]	353.25	894	0.0887	0.0639425
[OMIM][TCM]	353.25	993	0.0977	0.07064
[OMIM][TCM]	353.25	1093	0.1063	0.077332
[OMIM][TCM]	353.25	1193	0.1152	0.0839516
[OMIM][TCM]	353.25	1293	0.1238	0.0905001
[OMIM][TCM]	353.25	1392	0.1324	0.0969139
[OMIM][TCM]	353.25	1493	0.1407	0.103388
[OMIM][TCM]	353.25	1593	0.1487	0.109729
[OMIM][TCM]	353.25	1693	0.1564	0.116003
[OMIM][TCM]	353.25	1793	0.1652	0.122212
[OMIM][TCM]	353.25	1893	0.1725	0.128355
[OMIM][TCM]	353.25	1992	0.1804	0.134374
[EtOMMIM][TCM]	298.15	93	0.0166	0.0136513
[EtOMMIM][TCM]	298.15	144	0.0271	0.0210135
[EtOMMIM][TCM]	298.15	193	0.0359	0.028006
[EtOMMIM][TCM]	298.15	294	0.0542	0.0421747
[EtOMMIM][TCM]	298.15	392	0.0735	0.0556166
[EtOMMIM][TCM]	298.15	493	0.0917	0.069165
[EtOMMIM][TCM]	298.15	593	0.1089	0.0822843
[EtOMMIM][TCM]	298.15	692	0.1263	0.0949927
[EtOMMIM][TCM]	298.15	793	0.1421	0.10768
[EtOMMIM][TCM]	298.15	892	0.158	0.119853
[EtOMMIM][TCM]	298.15	993	0.1739	0.132011
[EtOMMIM][TCM]	298.15	1093	0.1893	0.143798
[EtOMMIM][TCM]	298.15	1192	0.2044	0.155228
[EtOMMIM][TCM]	298.15	1293	0.219	0.166653
[EtOMMIM][TCM]	298.15	1392	0.2331	0.177626
[EtOMMIM][TCM]	298.15	1493	0.2467	0.188598
[EtOMMIM][TCM]	298.15	1592	0.26	0.19914
[EtOMMIM][TCM]	298.15	1692	0.2734	0.209582
[EtOMMIM][TCM]	298.15	1793	0.286	0.219924
[EtOMMIM][TCM]	298.15	1892	0.2984	0.229867
[EtOMMIM][TCM]	298.15	1992	0.3106	0.239721
[EtOMMIM][TCM]	308.15	93	0.0147	0.0111858
[EtOMMIM][TCM]	308.15	143	0.0225	0.0171199
[EtOMMIM][TCM]	308.15	193	0.0312	0.0229991
[EtOMMIM][TCM]	308.15	293	0.047	0.0345958
[EtOMMIM][TCM]	308.15	394	0.0621	0.0460948
[EtOMMIM][TCM]	308.15	492	0.0769	0.0570525
[EtOMMIM][TCM]	308.15	593	0.0926	0.0681452
[EtOMMIM][TCM]	308.15	693	0.1065	0.078933
[EtOMMIM][TCM]	308.15	792	0.1206	0.0894266
[EtOMMIM][TCM]	308.15	893	0.1343	0.0999462
[EtOMMIM][TCM]	308.15	992	0.1478	0.11008
[EtOMMIM][TCM]	308.15	1093	0.1607	0.120242
[EtOMMIM][TCM]	308.15	1192	0.1734	0.130034
[EtOMMIM][TCM]	308.15	1293	0.186	0.139856
[EtOMMIM][TCM]	308.15	1392	0.1981	0.149323
[EtOMMIM][TCM]	308.15	1492	0.2102	0.158728
[EtOMMIM][TCM]	308.15	1593	0.2218	0.168072
[EtOMMIM][TCM]	308.15	1693	0.2335	0.177171
[EtOMMIM][TCM]	308.15	1792	0.2447	0.186036
[EtOMMIM][TCM]	308.15	1893	0.256	0.194935
[EtOMMIM][TCM]	308.15	1993	0.2668	0.203605
[EtOMMIM][TCM]	323.15	94	0.0123	0.0086079
[EtOMMIM][TCM]	323.15	144	0.0183	0.0131409
[EtOMMIM][TCM]	323.15	194	0.0242	0.0176427
[EtOMMIM][TCM]	323.15	294	0.036	0.0265536
[EtOMMIM][TCM]	323.15	394	0.0483	0.0353433
[EtOMMIM][TCM]	323.15	494	0.0607	0.0440141
[EtOMMIM][TCM]	323.15	592	0.0729	0.0523984
[EtOMMIM][TCM]	323.15	693	0.0848	0.0609247
[EtOMMIM][TCM]	323.15	793	0.0962	0.069254
[EtOMMIM][TCM]	323.15	893	0.1067	0.0774737
[EtOMMIM][TCM]	323.15	993	0.1174	0.0855858
[EtOMMIM][TCM]	323.15	1092	0.1279	0.0935128
[EtOMMIM][TCM]	323.15	1192	0.1382	0.101417
[EtOMMIM][TCM]	323.15	1292	0.1479	0.10922
[EtOMMIM][TCM]	323.15	1392	0.1583	0.116923
[EtOMMIM][TCM]	323.15	1492	0.1683	0.124528
[EtOMMIM][TCM]	323.15	1593	0.1779	0.132113
[EtOMMIM][TCM]	323.15	1693	0.1873	0.139527
[EtOMMIM][TCM]	323.15	1792	0.197	0.146777
[EtOMMIM][TCM]	323.15	1893	0.2065	0.154082
[EtOMMIM][TCM]	323.15	1992	0.2152	0.161154
[EtOMMIM][TCM]	338.25	94	0.0099	0.00672768
[EtOMMIM][TCM]	338.25	143	0.0136	0.0102081
[EtOMMIM][TCM]	338.25	194	0.0186	0.0138113
[EtOMMIM][TCM]	338.25	294	0.0285	0.0208204
[EtOMMIM][TCM]	338.25	393	0.0378	0.0276871
[EtOMMIM][TCM]	338.25	494	0.0478	0.0346194
[EtOMMIM][TCM]	338.25	593	0.0574	0.0413441
[EtOMMIM][TCM]	338.25	693	0.0669	0.048067
[EtOMMIM][TCM]	338.25	793	0.0765	0.0547208
[EtOMMIM][TCM]	338.25	893	0.0855	0.0613068
[EtOMMIM][TCM]	338.25	993	0.0939	0.0678258
[EtOMMIM][TCM]	338.25	1092	0.1022	0.0742147
[EtOMMIM][TCM]	338.25	1193	0.1113	0.0806671
[EtOMMIM][TCM]	338.25	1292	0.12	0.0869284
[EtOMMIM][TCM]	338.25	1393	0.1282	0.0932525
[EtOMMIM][TCM]	338.25	1492	0.1365	0.09939
[EtOMMIM][TCM]	338.25	1593	0.1439	0.10559
[EtOMMIM][TCM]	338.25	1692	0.1516	0.111607
[EtOMMIM][TCM]	338.25	1792	0.1594	0.117626
[EtOMMIM][TCM]	338.25	1892	0.1671	0.123586
[EtOMMIM][TCM]	338.25	1992	0.175	0.129489
[EtOMMIM][TCM]	353.25	94	0.0082	0.00539535
[EtOMMIM][TCM]	353.25	145	0.0124	0.00830489
[EtOMMIM][TCM]	353.25	193	0.0155	0.011032
[EtOMMIM][TCM]	353.25	294	0.0237	0.0167347
[EtOMMIM][TCM]	353.25	394	0.0317	0.022334
[EtOMMIM][TCM]	353.25	493	0.0401	0.0278319
[EtOMMIM][TCM]	353.25	594	0.0482	0.0333949
[EtOMMIM][TCM]	353.25	694	0.056	0.0388575
[EtOMMIM][TCM]	353.25	794	0.0634	0.0442756
[EtOMMIM][TCM]	353.25	893	0.0707	0.0495964
[EtOMMIM][TCM]	353.25	994	0.0777	0.0549807
[EtOMMIM][TCM]	353.25	1093	0.0855	0.060216
[EtOMMIM][TCM]	353.25	1193	0.0933	0.065462
[EtOMMIM][TCM]	353.25	1292	0.0996	0.0706143
[EtOMMIM][TCM]	353.25	1393	0.1065	0.075829
[EtOMMIM][TCM]	353.25	1492	0.1133	0.0808998
[EtOMMIM][TCM]	353.25	1592	0.1203	0.0859817
[EtOMMIM][TCM]	353.25	1692	0.1269	0.0910237
[EtOMMIM][TCM]	353.25	1793	0.1336	0.096076
[EtOMMIM][TCM]	353.25	1893	0.1407	0.101039
[EtOMMIM][TCM]	353.25	1993	0.1471	0.105964
[DohMIM][TCM]	298.15	94	0.0206	0.0153441
[DohMIM][TCM]	298.15	194	0.0429	0.0312632
[DohMIM][TCM]	298.15	293	0.0633	0.0466276
[DohMIM][TCM]	298.15	393	0.0833	0.0617621
[DohMIM][TCM]	298.15	493	0.1035	0.0765236
[DohMIM][TCM]	298.15	593	0.1228	0.0909255
[DohMIM][TCM]	298.15	693	0.1415	0.104981
[DohMIM][TCM]	298.15	793	0.1585	0.118701
[DohMIM][TCM]	298.15	893	0.1753	0.132098
[DohMIM][TCM]	298.15	993	0.1927	0.145183
[DohMIM][TCM]	298.15	1092	0.2089	0.157841
[DohMIM][TCM]	298.15	1193	0.2247	0.170459
[DohMIM][TCM]	298.15	1292	0.2404	0.18255
[DohMIM][TCM]	298.15	1393	0.2555	0.194609
[DohMIM][TCM]	298.15	1493	0.2697	0.206284
[DohMIM][TCM]	298.15	1592	0.2837	0.217591
[DohMIM][TCM]	298.15	1692	0.2976	0.228767
[DohMIM][TCM]	298.15	1792	0.3111	0.239704
[DohMIM][TCM]	298.15	1893	0.3239	0.250515
[DohMIM][TCM]	298.15	1992	0.3367	0.260889
[DohMIM][TCM]	308.15	94	0.0177	0.0125655
[DohMIM][TCM]	308.15	144	0.0263	0.0191493
[DohMIM][TCM]	308.15	194	0.0355	0.025665
[DohMIM][TCM]	308.15	293	0.053	0.0383692
[DohMIM][TCM]	308.15	393	0.0712	0.0509427
[DohMIM][TCM]	308.15	493	0.088	0.0632636
[DohMIM][TCM]	308.15	592	0.1043	0.0752197
[DohMIM][TCM]	308.15	692	0.1197	0.0870595
[DohMIM][TCM]	308.15	793	0.1353	0.098783
[DohMIM][TCM]	308.15	892	0.151	0.110052
[DohMIM][TCM]	308.15	993	0.1665	0.121328
[DohMIM][TCM]	308.15	1092	0.1807	0.13217
[DohMIM][TCM]	308.15	1192	0.1941	0.142917
[DohMIM][TCM]	308.15	1293	0.2074	0.153567
[DohMIM][TCM]	308.15	1392	0.2207	0.163813
[DohMIM][TCM]	308.15	1492	0.2337	0.173973
[DohMIM][TCM]	308.15	1592	0.2465	0.183949
[DohMIM][TCM]	308.15	1692	0.2589	0.193745
[DohMIM][TCM]	308.15	1793	0.2712	0.203461
[DohMIM][TCM]	308.15	1892	0.2827	0.212815
[DohMIM][TCM]	308.15	1992	0.2938	0.222099
[DohMIM][TCM]	323.15	96	0.0133	0.00976054
[DohMIM][TCM]	323.15	144	0.0196	0.0145862
[DohMIM][TCM]	323.15	194	0.0276	0.0195749
[DohMIM][TCM]	323.15	293	0.0407	0.0293392
[DohMIM][TCM]	323.15	393	0.0541	0.0390526
[DohMIM][TCM]	323.15	494	0.0677	0.0487137
[DohMIM][TCM]	323.15	593	0.0802	0.0580411
[DohMIM][TCM]	323.15	694	0.0931	0.0674148
[DohMIM][TCM]	323.15	793	0.1052	0.0764667
[DohMIM][TCM]	323.15	893	0.1175	0.0854759
[DohMIM][TCM]	323.15	993	0.1291	0.0943534
[DohMIM][TCM]	323.15	1092	0.1397	0.103015
[DohMIM][TCM]	323.15	1192	0.1511	0.111639
[DohMIM][TCM]	323.15	1293	0.1628	0.120223
[DohMIM][TCM]	323.15	1393	0.1735	0.128601
[DohMIM][TCM]	323.15	1492	0.1841	0.136778
[DohMIM][TCM]	323.15	1593	0.1943	0.145003
[DohMIM][TCM]	323.15	1692	0.2045	0.152953
[DohMIM][TCM]	323.15	1793	0.2145	0.160951
[DohMIM][TCM]	323.15	1893	0.2239	0.16876
[DohMIM][TCM]	323.15	1992	0.2332	0.176386
[DohMIM][TCM]	338.25	102	0.0111	0.00809498
[DohMIM][TCM]	338.25	145	0.0163	0.0114781
[DohMIM][TCM]	338.25	194	0.0216	0.0153121
[DohMIM][TCM]	338.25	294	0.0324	0.0230677
[DohMIM][TCM]	338.25	393	0.0431	0.0306558
[DohMIM][TCM]	338.25	494	0.0538	0.0383067
[DohMIM][TCM]	338.25	593	0.0637	0.0457187
[DohMIM][TCM]	338.25	693	0.0743	0.0531195
[DohMIM][TCM]	338.25	793	0.0845	0.060435
[DohMIM][TCM]	338.25	893	0.095	0.0676667
[DohMIM][TCM]	338.25	992	0.1046	0.074745
[DohMIM][TCM]	338.25	1093	0.1142	0.0818845
[DohMIM][TCM]	338.25	1193	0.1234	0.0888732
[DohMIM][TCM]	338.25	1293	0.1323	0.0957836
[DohMIM][TCM]	338.25	1392	0.1412	0.102549
[DohMIM][TCM]	338.25	1492	0.1503	0.109307
[DohMIM][TCM]	338.25	1592	0.1592	0.115991
[DohMIM][TCM]	338.25	1692	0.1678	0.122601
[DohMIM][TCM]	338.25	1793	0.1766	0.129204
[DohMIM][TCM]	338.25	1893	0.1851	0.135671
[DohMIM][TCM]	338.25	1993	0.1925	0.142067
[DohMIM][TCM]	353.25	96	0.0083	0.00610653
[DohMIM][TCM]	353.25	145	0.0129	0.00920214
[DohMIM][TCM]	353.25	194	0.0168	0.0122835
[DohMIM][TCM]	353.25	294	0.0264	0.0185282
[DohMIM][TCM]	353.25	394	0.0354	0.0247147
[DohMIM][TCM]	353.25	493	0.0437	0.0307828
[DohMIM][TCM]	353.25	594	0.0526	0.0369164
[DohMIM][TCM]	353.25	694	0.0616	0.0429332
[DohMIM][TCM]	353.25	794	0.0695	0.0488949
[DohMIM][TCM]	353.25	893	0.078	0.0547435
[DohMIM][TCM]	353.25	994	0.0862	0.0606561
[DohMIM][TCM]	353.25	1094	0.0935	0.0664569
[DohMIM][TCM]	353.25	1193	0.1019	0.0721484
[DohMIM][TCM]	353.25	1292	0.1097	0.0777894
[DohMIM][TCM]	353.25	1393	0.1175	0.0834929
[DohMIM][TCM]	353.25	1492	0.1244	0.0890339
[DohMIM][TCM]	353.25	1593	0.1326	0.0946368
[DohMIM][TCM]	353.25	1693	0.1399	0.100135
[DohMIM][TCM]	353.25	1792.9	0.1473	0.10558
[DohMIM][TCM]	353.25	1893	0.1544	0.110987
[DohMIM][TCM]	353.25	1993	0.1612	0.116343
[BMIM][NTf2]	298.15	94	0.0275	0.0127899
[BMIM][NTf2]	298.15	193	0.055	0.0260109
[BMIM][NTf2]	298.15	293	0.0827	0.0391127
[BMIM][NTf2]	298.15	394	0.1092	0.0520951
[BMIM][NTf2]	298.15	493	0.1353	0.0645827
[BMIM][NTf2]	298.15	592	0.1585	0.0768412
[BMIM][NTf2]	298.15	692	0.1811	0.0889971
[BMIM][NTf2]	298.15	793	0.2034	0.10105
[BMIM][NTf2]	298.15	892	0.2241	0.11265
[BMIM][NTf2]	298.15	992	0.2445	0.124159
[BMIM][NTf2]	298.15	1092	0.2634	0.135464
[BMIM][NTf2]	298.15	1192	0.2817	0.146568
[BMIM][NTf2]	298.15	1293	0.3	0.157587
[BMIM][NTf2]	298.15	1392	0.3175	0.1682
[BMIM][NTf2]	298.15	1492	0.3339	0.178737
[BMIM][NTf2]	298.15	1593	0.3494	0.189196
[BMIM][NTf2]	298.15	1692	0.3644	0.199274
[BMIM][NTf2]	298.15	1792	0.3791	0.209284
[BMIM][NTf2]	298.15	1892	0.3938	0.219126
[BMIM][NTf2]	298.15	1993	0.4078	0.228901
[BMIM][NTf2]	323.15	94	0.0178	0.00819708
[BMIM][NTf2]	323.15	194	0.0374	0.016815
[BMIM][NTf2]	323.15	293	0.0566	0.0252445
[BMIM][NTf2]	323.15	393	0.0739	0.0336576
[BMIM][NTf2]	323.15	493	0.0906	0.0419705
[BMIM][NTf2]	323.15	592	0.1064	0.0501034
[BMIM][NTf2]	323.15	693	0.1233	0.0583027
[BMIM][NTf2]	323.15	792	0.1388	0.0662455
[BMIM][NTf2]	323.15	893	0.1544	0.0742543
[BMIM][NTf2]	323.15	993	0.1692	0.0820915
[BMIM][NTf2]	323.15	1092	0.1836	0.0897612
[BMIM][NTf2]	323.15	1193	0.1973	0.097496
[BMIM][NTf2]	323.15	1292	0.2106	0.104991
[BMIM][NTf2]	323.15	1393	0.2243	0.112551
[BMIM][NTf2]	323.15	1493	0.2372	0.119951
[BMIM][NTf2]	323.15	1592	0.2487	0.127195
[BMIM][NTf2]	323.15	1693	0.2609	0.134503
[BMIM][NTf2]	323.15	1792	0.2731	0.141586
[BMIM][NTf2]	323.15	1893	0.2848	0.148733
[BMIM][NTf2]	323.15	1992	0.2958	0.15566
[EtOMMIM][NTf2]	298.15	93	0.028	0.0126146
[EtOMMIM][NTf2]	298.15	194	0.0574	0.0260608
[EtOMMIM][NTf2]	298.15	293	0.0844	0.0389912
[EtOMMIM][NTf2]	298.15	393	0.1112	0.0518086
[EtOMMIM][NTf2]	298.15	492	0.1373	0.0642629
[EtOMMIM][NTf2]	298.15	593	0.1602	0.0767345
[EtOMMIM][NTf2]	298.15	693	0.1838	0.0888556
[EtOMMIM][NTf2]	298.15	793	0.2063	0.100757
[EtOMMIM][NTf2]	298.15	892	0.2276	0.112328
[EtOMMIM][NTf2]	298.15	993	0.2473	0.123923
[EtOMMIM][NTf2]	298.15	1093	0.2661	0.135198
[EtOMMIM][NTf2]	298.15	1192	0.285	0.146166
[EtOMMIM][NTf2]	298.15	1292	0.3036	0.157052
[EtOMMIM][NTf2]	298.15	1393	0.3203	0.167857
[EtOMMIM][NTf2]	298.15	1492	0.3364	0.178266
[EtOMMIM][NTf2]	298.15	1592	0.3523	0.188602
[EtOMMIM][NTf2]	298.15	1692	0.3678	0.198763
[EtOMMIM][NTf2]	298.15	1793	0.3829	0.208853
[EtOMMIM][NTf2]	298.15	1893	0.3969	0.218677
[EtOMMIM][NTf2]	298.15	1993	0.4106	0.228338
[EtOMMIM][NTf2]	323.15	93	0.0181	0.00805217
[EtOMMIM][NTf2]	323.15	194	0.0374	0.0166953
[EtOMMIM][NTf2]	323.15	293	0.0557	0.0250664
[EtOMMIM][NTf2]	323.15	393	0.0729	0.0334221
[EtOMMIM][NTf2]	323.15	493	0.0899	0.0416794
[EtOMMIM][NTf2]	323.15	593	0.1066	0.0498399
[EtOMMIM][NTf2]	323.15	693	0.1247	0.0579051
[EtOMMIM][NTf2]	323.15	793	0.1384	0.0658768
[EtOMMIM][NTf2]	323.15	892	0.1546	0.0736781
[EtOMMIM][NTf2]	323.15	993	0.1697	0.0815456
[EtOMMIM][NTf2]	323.15	1093	0.1834	0.0892458
[EtOMMIM][NTf2]	323.15	1193	0.1971	0.0968585
[EtOMMIM][NTf2]	323.15	1293	0.2105	0.104385
[EtOMMIM][NTf2]	323.15	1392	0.224	0.111753
[EtOMMIM][NTf2]	323.15	1493	0.237	0.119186
[EtOMMIM][NTf2]	323.15	1593	0.2493	0.126463
[EtOMMIM][NTf2]	323.15	1693	0.2615	0.133659
[EtOMMIM][NTf2]	323.15	1793	0.2732	0.140776
[EtOMMIM][NTf2]	323.15	1892	0.2844	0.147745
[EtOMMIM][NTf2]	323.15	1992	0.2961	0.154708
[HOPrMIM][NTf2]	298.15	93	0.0227	0.00821644
[HOPrMIM][NTf2]	298.15	194	0.0468	0.017046
[HOPrMIM][NTf2]	298.15	294	0.0709	0.0256937
[HOPrMIM][NTf2]	298.15	393	0.0929	0.0341638
[HOPrMIM][NTf2]	298.15	493	0.1151	0.0426288
[HOPrMIM][NTf2]	298.15	593	0.1351	0.0510042
[HOPrMIM][NTf2]	298.15	692	0.155	0.059209
[HOPrMIM][NTf2]	298.15	793	0.1739	0.067492
[HOPrMIM][NTf2]	298.15	892	0.1926	0.0755263
[HOPrMIM][NTf2]	298.15	993	0.2103	0.083638
[HOPrMIM][NTf2]	298.15	1093	0.2278	0.0915863
[HOPrMIM][NTf2]	298.15	1193	0.2443	0.0994531
[HOPrMIM][NTf2]	298.15	1292	0.2599	0.107162
[HOPrMIM][NTf2]	298.15	1392	0.275	0.114871
[HOPrMIM][NTf2]	298.15	1493	0.2895	0.122577
[HOPrMIM][NTf2]	298.15	1593	0.3046	0.13013
[HOPrMIM][NTf2]	298.15	1693	0.3189	0.137608
[HOPrMIM][NTf2]	298.15	1793	0.3318	0.145012
[HOPrMIM][NTf2]	298.15	1892	0.3451	0.152269
[HOPrMIM][NTf2]	298.15	1992	0.3577	0.159528
[HOPrMIM][NTf2]	323.15	93	0.0145	0.00541412
[HOPrMIM][NTf2]	323.15	195	0.0302	0.0113115
[HOPrMIM][NTf2]	323.15	293	0.0449	0.0169381
[HOPrMIM][NTf2]	323.15	393	0.0602	0.0226398
[HOPrMIM][NTf2]	323.15	493	0.0749	0.028302
[HOPrMIM][NTf2]	323.15	594	0.0893	0.033981
[HOPrMIM][NTf2]	323.15	692	0.1025	0.0394534
[HOPrMIM][NTf2]	323.15	793	0.1159	0.0450549
[HOPrMIM][NTf2]	323.15	892	0.1292	0.0505079
[HOPrMIM][NTf2]	323.15	992	0.1425	0.0559785
[HOPrMIM][NTf2]	323.15	1092	0.1547	0.061412
[HOPrMIM][NTf2]	323.15	1192	0.1663	0.0668086
[HOPrMIM][NTf2]	323.15	1292	0.1782	0.0721688
[HOPrMIM][NTf2]	323.15	1392	0.1896	0.077493
[HOPrMIM][NTf2]	323.15	1492	0.2013	0.0827814
[HOPrMIM][NTf2]	323.15	1593	0.2123	0.0880869
[HOPrMIM][NTf2]	323.15	1693	0.2235	0.0933047
[HOPrMIM][NTf2]	323.15	1792	0.2339	0.0984362
[HOPrMIM][NTf2]	323.15	1892	0.2444	0.103585
[HOPrMIM][NTf2]	323.15	1993	0.254	0.108752
[DoMIM][BF4]	333.15	940	0.1271	0.0732926
[DoMIM][BF4]	333.15	1960	0.2317	0.144697
[DoMIM][BF4]	333.15	3060	0.3171	0.213605
[DoMIM][BF4]	333.15	3910	0.3739	0.261882
[DoMIM][BF4]	333.15	4760	0.4131	0.306364
[DoMIM][BF4]	333.15	5580	0.4586	0.346066
[DoMIM][BF4]	353.15	1050	0.1008	0.0624921
[DoMIM][BF4]	353.15	1940	0.1719	0.111331
[DoMIM][BF4]	353.15	3010	0.2369	0.165594
[DoMIM][BF4]	353.15	3920	0.2902	0.208311
[DoMIM][BF4]	353.15	4610	0.3216	0.238798
[DoMIM][BF4]	353.15	5750	0.3726	0.285902
[DoMIM][BF4]	373.15	1310	0.0895	0.0611239
[DoMIM][BF4]	373.15	2260	0.1408	0.102296
[DoMIM][BF4]	373.15	3080	0.1868	0.135898
[DoMIM][BF4]	373.15	4270	0.2394	0.181739
[DoMIM][BF4]	373.15	5140	0.2671	0.21324
[DoMIM][BF4]	373.15	5730	0.2873	0.233707
[DoMIM][PF6]	333.15	990	0.1371	0.0886807
[DoMIM][PF6]	333.15	2080	0.252	0.173838
[DoMIM][PF6]	333.15	2960	0.3263	0.234631
[DoMIM][PF6]	333.15	3820	0.3781	0.288216
[DoMIM][PF6]	333.15	4660	0.4227	0.335736
[DoMIM][PF6]	333.15	5390	0.4472	0.373632
[DoMIM][PF6]	353.15	1030	0.1049	0.0700952
[DoMIM][PF6]	353.15	2180	0.1921	0.140366
[DoMIM][PF6]	353.15	3020	0.2449	0.187064
[DoMIM][PF6]	353.15	3990	0.3003	0.236726
[DoMIM][PF6]	353.15	4910	0.3471	0.280069
[DoMIM][PF6]	353.15	5690	0.3749	0.31425
[DoMIM][PF6]	373.15	1090	0.0809	0.0580531
[DoMIM][PF6]	373.15	2080	0.1397	0.106727
[DoMIM][PF6]	373.15	3120	0.1954	0.154149
[DoMIM][PF6]	373.15	4010	0.2285	0.192005
[DoMIM][PF6]	373.15	4830	0.269	0.224857
[DoMIM][PF6]	373.15	5790	0.2999	0.261055
[DoMIM][NTf2]	333.15	760	0.1286	0.0734472
[DoMIM][NTf2]	333.15	1180	0.1836	0.110745
[DoMIM][NTf2]	333.15	2520	0.3319	0.216458
[DoMIM][NTf2]	333.15	2740	0.3385	0.232109
[DoMIM][NTf2]	333.15	3530	0.3986	0.284875
[DoMIM][NTf2]	333.15	4710	0.4695	0.354862
[DoMIM][NTf2]	333.15	5560	0.5118	0.399671
[DoMIM][NTf2]	353.15	980	0.1239	0.0710366
[DoMIM][NTf2]	353.15	2080	0.2209	0.142506
[DoMIM][NTf2]	353.15	2830	0.2845	0.186873
[DoMIM][NTf2]	353.15	3710	0.3439	0.234967
[DoMIM][NTf2]	353.15	4320	0.3579	0.266036
[DoMIM][NTf2]	353.15	5490	0.4087	0.320996
[DoMIM][NTf2]	373.15	980	0.087	0.0557194
[DoMIM][NTf2]	373.15	1940	0.1588	0.106126
[DoMIM][NTf2]	373.15	2830	0.2128	0.149547
[DoMIM][NTf2]	373.15	3710	0.2635	0.18965
[DoMIM][NTf2]	373.15	4580	0.296	0.226782
[DoMIM][NTf2]	373.15	5670	0.3509	0.270106
[BMIM][CF3SO3]	303.15	233.6	0.0437	0.021358
[BMIM][CF3SO3]	303.15	712	0.1263	0.0632252
[BMIM][CF3SO3]	303.15	1209.3	0.1982	0.104267
[BMIM][CF3SO3]	303.15	1706.3	0.2627	0.142969
[BMIM][CF3SO3]	303.15	2180.4	0.3207	0.177907
[BMIM][CF3SO3]	303.15	2663.3	0.3701	0.211663
[BMIM][CF3SO3]	303.15	3188	0.417	0.246409
[BMIM][CF3SO3]	313.15	244.1	0.0373	0.0186389
[BMIM][CF3SO3]	313.15	713.2	0.1075	0.0531828
[BMIM][CF3SO3]	313.15	1212.5	0.1696	0.0882163
[BMIM][CF3SO3]	313.15	1722.9	0.2287	0.12231
[BMIM][CF3SO3]	313.15	2194.4	0.2769	0.152369
[BMIM][CF3SO3]	313.15	2669.6	0.3199	0.18136
[BMIM][CF3SO3]	313.15	3135.3	0.3591	0.208583
[BMIM][CF3SO3]	323.15	239.4	0.0308	0.0154762
[BMIM][CF3SO3]	323.15	707.7	0.0905	0.0448507
[BMIM][CF3SO3]	323.15	1223.5	0.1473	0.0758968
[BMIM][CF3SO3]	323.15	1721.4	0.2012	0.104643
[BMIM][CF3SO3]	323.15	2204.9	0.2459	0.131476
[BMIM][CF3SO3]	323.15	2697.2	0.2871	0.157767
[BMIM][CF3SO3]	323.15	3198.1	0.3298	0.183508
[BMIM][CF3SO3]	333.15	239.9	0.0271	0.0132804
[BMIM][CF3SO3]	333.15	756.2	0.0826	0.041092
[BMIM][CF3SO3]	333.15	1259.5	0.1343	0.0672363
[BMIM][CF3SO3]	333.15	1767.4	0.1802	0.0927028
[BMIM][CF3SO3]	333.15	2242.8	0.2205	0.115748
[BMIM][CF3SO3]	333.15	2734.2	0.2611	0.138803
[BMIM][CF3SO3]	333.15	3236.7	0.2982	0.161613
[BMIM][CF3SO3]	343.15	250.3	0.0247	0.0119885
[BMIM][CF3SO3]	343.15	746.9	0.0711	0.0352301
[BMIM][CF3SO3]	343.15	1255	0.1156	0.0582898
[BMIM][CF3SO3]	343.15	1759	0.1589	0.0804765
[BMIM][CF3SO3]	343.15	2265.7	0.198	0.102123
[BMIM][CF3SO3]	343.15	2732.5	0.2361	0.121506
[BMIM][CF3SO3]	343.15	3216	0.2689	0.14104
[EMIM][NTf2]	353.15	437	0.0691	0.0212224
[EMIM][NTf2]	353.15	717	0.1093	0.0345126
[EMIM][NTf2]	353.15	1037	0.15	0.0494166
[EMIM][NTf2]	353.15	1318	0.1863	0.0622604
[EMIM][NTf2]	353.15	1620	0.2226	0.0758169
[EMIM][NTf2]	353.15	1909	0.2525	0.0885562
[EMIM][NTf2]	363.15	406	0.063	0.0174142
[EMIM][NTf2]	363.15	709	0.1012	0.0301553
[EMIM][NTf2]	363.15	1087	0.151	0.0457532
[EMIM][NTf2]	363.15	1309	0.1789	0.0547641
[EMIM][NTf2]	363.15	1607	0.2074	0.0666895
[EMIM][NTf2]	363.15	1903	0.2426	0.078346
[EMIM][NTf2]	373.15	414	0.059	0.0157895
[EMIM][NTf2]	373.15	765	0.0993	0.0289255
[EMIM][NTf2]	373.15	1016	0.1283	0.0381815
[EMIM][NTf2]	373.15	1328	0.1679	0.0495305
[EMIM][NTf2]	373.15	1653	0.202	0.0611717
[EMIM][NTf2]	373.15	1929	0.2222	0.0709163
[EMIM][NTf2]	393.15	463	0.0555	0.0142551
[EMIM][NTf2]	393.15	731	0.0865	0.0223881
[EMIM][NTf2]	393.15	1018	0.12	0.0310035
[EMIM][NTf2]	393.15	1310	0.154	0.0396705
[EMIM][NTf2]	393.15	1601	0.18	0.0482107
[EMIM][NTf2]	393.15	1937	0.2054	0.057953
[BMIM][NTf2]	353.15	451	0.0756	0.0249895
[BMIM][NTf2]	353.15	715	0.1179	0.0392239
[BMIM][NTf2]	353.15	1002	0.1609	0.0543807
[BMIM][NTf2]	353.15	1311	0.2004	0.0703406
[BMIM][NTf2]	353.15	1608	0.2382	0.0853414
[BMIM][NTf2]	353.15	1898	0.2648	0.0996778
[BMIM][NTf2]	363.15	411	0.0669	0.0200991
[BMIM][NTf2]	363.15	702	0.1148	0.0339998
[BMIM][NTf2]	363.15	1005	0.1585	0.0481924
[BMIM][NTf2]	363.15	1310	0.1991	0.0621969
[BMIM][NTf2]	363.15	1616	0.2331	0.0759714
[BMIM][NTf2]	363.15	1837	0.2555	0.0857523
[BMIM][NTf2]	373.15	414	0.0557	0.0179795
[BMIM][NTf2]	373.15	716	0.106	0.0308207
[BMIM][NTf2]	373.15	1015	0.1424	0.043313
[BMIM][NTf2]	373.15	1317	0.1827	0.0557128
[BMIM][NTf2]	373.15	1617	0.2137	0.0678191
[BMIM][NTf2]	373.15	1771	0.2345	0.0739535
[BMIM][NTf2]	393.15	414	0.0513	0.0144845
[BMIM][NTf2]	393.15	722	0.0909	0.0250789
[BMIM][NTf2]	393.15	1005	0.1284	0.0346801
[BMIM][NTf2]	393.15	1319	0.1641	0.0451864
[BMIM][NTf2]	393.15	1607	0.1956	0.05469
[BMIM][NTf2]	393.15	1793	0.2155	0.0607614
[OMIM][NTf2]	353.15	412	0.079	0.0275895
[OMIM][NTf2]	353.15	708	0.1255	0.0467486
[OMIM][NTf2]	353.15	1014	0.1746	0.0659988
[OMIM][NTf2]	353.15	1308	0.2181	0.0839828
[OMIM][NTf2]	353.15	1628	0.2578	0.103011
[OMIM][NTf2]	353.15	1928	0.2971	0.120352
[OMIM][NTf2]	363.15	420	0.0793	0.024732
[OMIM][NTf2]	363.15	729	0.1278	0.0423789
[OMIM][NTf2]	363.15	1040	0.1694	0.0596894
[OMIM][NTf2]	363.15	1319	0.2071	0.0748476
[OMIM][NTf2]	363.15	1622	0.2479	0.0909257
[OMIM][NTf2]	363.15	1919	0.2827	0.10631
[OMIM][NTf2]	373.15	413	0.0647	0.0215639
[OMIM][NTf2]	373.15	841	0.1335	0.0432263
[OMIM][NTf2]	373.15	1008	0.1603	0.0514965
[OMIM][NTf2]	373.15	1306	0.1917	0.0660075
[OMIM][NTf2]	373.15	1610	0.2289	0.0804937
[OMIM][NTf2]	373.15	1916	0.2631	0.094762
[OMIM][NTf2]	393.15	404	0.0515	0.0169274
[OMIM][NTf2]	393.15	773	0.1041	0.0320403
[OMIM][NTf2]	393.15	1031	0.1457	0.0424153
[OMIM][NTf2]	393.15	1345	0.185	0.054835
[OMIM][NTf2]	393.15	1640	0.2155	0.0663007
[OMIM][NTf2]	393.15	1925	0.2432	0.077196
[DoMIM][NTf2]	353.15	418	0.0888	0.0312208
[DoMIM][NTf2]	353.15	689	0.137	0.0507187
[DoMIM][NTf2]	353.15	1039	0.1987	0.0750803
[DoMIM][NTf2]	353.15	1361	0.2483	0.0967142
[DoMIM][NTf2]	353.15	1616	0.2813	0.113341
[DoMIM][NTf2]	353.15	1926	0.3253	0.132978
[DoMIM][NTf2]	363.15	410	0.0818	0.0269389
[DoMIM][NTf2]	363.15	729	0.1338	0.0471854
[DoMIM][NTf2]	363.15	1015	0.1856	0.0648305
[DoMIM][NTf2]	363.15	1344	0.2291	0.0845597
[DoMIM][NTf2]	363.15	1642	0.2723	0.101925
[DoMIM][NTf2]	363.15	1942	0.3061	0.118942
[DoMIM][NTf2]	373.15	490	0.0866	0.0284291
[DoMIM][NTf2]	373.15	709	0.1224	0.040763
[DoMIM][NTf2]	373.15	1015	0.1708	0.0576269
[DoMIM][NTf2]	373.15	1321	0.2149	0.0740735
[DoMIM][NTf2]	373.15	1618	0.2558	0.0896511
[DoMIM][NTf2]	373.15	1900	0.2837	0.104103
[DoMIM][NTf2]	393.15	406	0.0702	0.0189401
[DoMIM][NTf2]	393.15	722	0.1167	0.0333311
[DoMIM][NTf2]	393.15	1040	0.1597	0.0475135
[DoMIM][NTf2]	393.15	1325	0.2015	0.059976
[DoMIM][NTf2]	393.15	1607	0.2347	0.0720826
[DoMIM][NTf2]	393.15	1823	0.2579	0.0812083
[HMIM][NO3]	293.15	315	0.0493	0.0350865
[HMIM][NO3]	293.15	645	0.0964	0.070001
[HMIM][NO3]	293.15	1056	0.1465	0.111057
[HMIM][NO3]	293.15	1443	0.1901	0.147455
[HMIM][NO3]	293.15	1904	0.2389	0.188208
[HMIM][NO3]	293.15	2312	0.2788	0.222116
[HMIM][NO3]	293.15	2767	0.3189	0.257753
[HMIM][NO3]	293.15	3200	0.3539	0.289715
[HMIM][NO3]	303.15	343.5	0.044	0.0313598
[HMIM][NO3]	303.15	701.5	0.0874	0.062595
[HMIM][NO3]	303.15	1152	0.1347	0.0999481
[HMIM][NO3]	303.15	1574	0.1754	0.133109
[HMIM][NO3]	303.15	2079	0.2202	0.170654
[HMIM][NO3]	303.15	2525	0.2572	0.202027
[HMIM][NO3]	303.15	3026	0.2947	0.23543
[HMIM][NO3]	303.15	3496	0.3285	0.265136
[HMIM][NO3]	313.15	373	0.0405	0.0283215
[HMIM][NO3]	313.15	759	0.0808	0.0564714
[HMIM][NO3]	313.15	1242	0.1258	0.0901398
[HMIM][NO3]	313.15	1695	0.1645	0.120249
[HMIM][NO3]	313.15	2245	0.2063	0.155033
[HMIM][NO3]	313.15	2727	0.242	0.184031
[HMIM][NO3]	313.15	3268	0.2786	0.215048
[HMIM][NO3]	313.15	3779	0.3115	0.24296
[HMIM][NO3]	323.15	402	0.0383	0.0257256
[HMIM][NO3]	323.15	812	0.0755	0.0510359
[HMIM][NO3]	323.15	1329	0.1181	0.0816922
[HMIM][NO3]	323.15	1813	0.155	0.109194
[HMIM][NO3]	323.15	2402	0.195	0.141201
[HMIM][NO3]	323.15	2923	0.2287	0.168262
[HMIM][NO3]	323.15	3502	0.2648	0.197048
[HMIM][NO3]	323.15	4049	0.2983	0.223079
[HMIM][NO3]	333.15	429	0.0356	0.0234193
[HMIM][NO3]	333.15	864	0.0706	0.046411
[HMIM][NO3]	333.15	1410	0.1117	0.0742482
[HMIM][NO3]	333.15	1925	0.1464	0.0995187
[HMIM][NO3]	333.15	2555	0.1847	0.129207
[HMIM][NO3]	333.15	3107	0.2185	0.154176
[HMIM][NO3]	333.15	3726	0.2534	0.181086
[HMIM][NO3]	333.15	4292	0.2873	0.204742
[HMIM][NO3]	343.15	454	0.0342	0.0213747
[HMIM][NO3]	343.15	912	0.0672	0.0423187
[HMIM][NO3]	343.15	1488	0.106	0.0678174
[HMIM][NO3]	343.15	2031	0.1405	0.0910381
[HMIM][NO3]	343.15	2698	0.1769	0.118535
[HMIM][NO3]	343.15	3283	0.21	0.141768
[HMIM][NO3]	343.15	3944	0.244	0.167083
[HMIM][NO3]	343.15	4564	0.2752	0.189973
[OMIM][BF4]	298.15	100	0.0305	0.011877
[OMIM][BF4]	298.15	206	0.0607	0.0242579
[truncated: 1,038 more rows]

## Sheet: Table S7
Table S7. N2 solubility in ILs as a function of temperature and pressure
ILs	T (K)	P (kPa)	xExp	xCOSMO-RS
[BMIM][PF6]	283.27	78.72	0.001093	0.000691776
[BMIM][PF6]	293.33	81.468	0.0009082	0.000662933
[BMIM][PF6]	303.39	78.828	0.0007746	0.000598352
[BMIM][PF6]	303.41	42.179	0.0007701	0.000320158
[BMIM][PF6]	308.33	85.533	0.000718	0.000628948
[BMIM][PF6]	313.26	43.467	0.000675	0.000310149
[BMIM][PF6]	313.27	81.318	0.0006745	0.000580128
[BMIM][PF6]	323.22	44.753	0.0006031	0.000301649
[BMIM][PF6]	323.24	83.816	0.0006012	0.000564824
[BMIM][PF6]	333.19	46.031	0.0005483	0.000294542
[BMIM][PF6]	333.2	86.301	0.0005472	0.000552136
[BMIM][PF6]	343.12	47.29	0.0005094	0.000288602
[BMIM][PF6]	343.15	88.772	0.0005083	0.000541631
[BMIM][BF4]	283.2	81.039	0.0006338	0.000654295
[BMIM][BF4]	293.21	83.799	0.0006076	0.000613545
[BMIM][BF4]	303.38	86.611	0.000559	0.000579839
[BMIM][BF4]	303.38	45.434	0.0005639	0.000304224
[BMIM][BF4]	303.4	84.269	0.0005592	0.000564071
[BMIM][BF4]	313.27	46.819	0.0005052	0.000289799
[BMIM][BF4]	313.31	86.932	0.0004998	0.000537846
[BMIM][BF4]	323.24	48.211	0.000446	0.000277763
[BMIM][BF4]	323.25	89.599	0.0004393	0.000516111
[BMIM][BF4]	333.21	49.604	0.0003831	0.000267811
[BMIM][BF4]	333.28	92.291	0.0003754	0.000498003
[BMIM][BF4]	343.14	50.983	0.0003264	0.000259561
[BMIM][C3F7COO]	303.15	2240	0.0984473	0.0351558
[BMIM][C3F7COO]	303.15	4260	0.161231	0.0655015
[BMIM][C3F7COO]	303.15	6540	0.216055	0.098307
[BMIM][C3F7COO]	303.15	7360	0.235231	0.109749
[BMIM][C3F7COO]	303.15	8300	0.255703	0.122644
[BMIM][C3F7COO]	313.15	2200	0.091959	0.0315211
[BMIM][C3F7COO]	313.15	4320	0.155467	0.0607059
[BMIM][C3F7COO]	313.15	6480	0.204389	0.0893101
[BMIM][C3F7COO]	313.15	7200	0.224408	0.0986024
[BMIM][C3F7COO]	313.15	8360	0.249207	0.113328
[BMIM][C3F7COO]	323.15	2260	0.089863	0.0297434
[BMIM][C3F7COO]	323.15	4340	0.149164	0.0561375
[BMIM][C3F7COO]	323.15	6260	0.191796	0.07971
[BMIM][C3F7COO]	323.15	7320	0.217719	0.0924121
[BMIM][C3F7COO]	323.15	8460	0.238125	0.105833
[BMIM][C3F7COO]	333.15	2300	0.0844623	0.0279902
[BMIM][C3F7COO]	333.15	4460	0.142016	0.0533905
[BMIM][C3F7COO]	333.15	6160	0.179746	0.0728061
[BMIM][C3F7COO]	333.15	7260	0.204879	0.085109
[BMIM][C3F7COO]	333.15	8420	0.224726	0.0978682
[BMIM][eFAP]	303.17	91.04	0.00413	0.00268833
[BMIM][eFAP]	303.17	91.11	0.00423	0.00269039
[BMIM][eFAP]	303.17	91.105	0.00426	0.00269024
[BMIM][eFAP]	303.18	91.59	0.00432	0.00270425
[BMIM][eFAP]	313.16	94.08	0.00403	0.00250892
[BMIM][eFAP]	313.18	94.01	0.00396	0.00250656
[BMIM][eFAP]	313.19	94.075	0.00406	0.00250805
[BMIM][eFAP]	313.19	94.57	0.00417	0.00252122
[BMIM][eFAP]	323.15	97.03	0.00389	0.0023534
[BMIM][eFAP]	323.19	97.56	0.00393	0.00236537
[BMIM][eFAP]	323.2	96.97	0.00381	0.00235087
[BMIM][eFAP]	323.2	97.04	0.00389	0.00235256
[BMIM][eFAP]	333.14	99.98	0.00376	0.00221963
[BMIM][eFAP]	333.2	100	0.00372	0.00221893
[BMIM][eFAP]	333.2	99.94	0.00358	0.00221761
[BMIM][eFAP]	333.2	100.54	0.00375	0.0022309
[BMIM][eFAP]	343.13	102.88	0.00337	0.00210284
[BMIM][eFAP]	343.16	102.94	0.00358	0.00210356
[BMIM][eFAP]	343.2	102.95	0.0036	0.00210309
[BMIM][eFAP]	343.22	103.52	0.00364	0.00211438
[BMpyrr][eFAP]	303.16	92.485	0.00421	0.00253427
[BMpyrr][eFAP]	303.17	92.367	0.00434	0.00253079
[BMpyrr][eFAP]	303.17	92.43	0.00435	0.00253251
[BMpyrr][eFAP]	313.16	95.489	0.00409	0.00237553
[BMpyrr][eFAP]	313.17	95.375	0.00417	0.00237247
[BMpyrr][eFAP]	313.18	95.437	0.0042	0.00237379
[BMpyrr][eFAP]	323.17	98.454	0.00394	0.00223826
[BMpyrr][eFAP]	323.18	98.5	0.00392	0.00223911
[BMpyrr][eFAP]	323.2	98.38	0.00403	0.002236
[BMpyrr][eFAP]	333.15	101.447	0.00381	0.00212088
[BMpyrr][eFAP]	333.18	101.488	0.00388	0.00212122
[BMpyrr][eFAP]	333.19	101.383	0.00386	0.00211886
[BMpyrr][eFAP]	343.14	104.386	0.0036	0.00201772
[BMpyrr][eFAP]	343.14	104.439	0.00369	0.00201875
[P66614][eFAP]	303.16	73.212	0.0096	0.00302908
[P66614][eFAP]	303.17	73.368	0.0101	0.0030352
[P66614][eFAP]	303.19	72.37	0.0101	0.00299338
[P66614][eFAP]	313.18	75.609	0.0092	0.00282698
[P66614][eFAP]	313.2	75.771	0.0098	0.00283247
[P66614][eFAP]	313.23	74.79	0.0093	0.00279506
[P66614][eFAP]	323.22	78.19	0.0093	0.00265951
[P66614][eFAP]	323.23	78.035	0.0087	0.00265401
[P66614][eFAP]	323.28	77.179	0.0089	0.00262376
[P66614][eFAP]	333.21	80.625	0.0086	0.0025114
[P66614][eFAP]	333.24	80.458	0.0082	0.00250557
[P66614][eFAP]	333.27	79.569	0.0084	0.0024773
[P66614][eFAP]	343.2	83.041	0.0082	0.00238223
[P66614][eFAP]	343.24	82.92	0.0073	0.00237801
[P66614][eFAP]	343.28	81.972	0.0078	0.00235012
[MDEA][Cl]	313.15	2180	0.1999	0.0474499
[MDEA][Cl]	313.15	3770	0.3224	0.0766018
[MDEA][Cl]	313.15	4890	0.4087	0.0950348
[MDEA][Cl]	313.15	5710	0.4732	0.107607
[MDEA][Cl]	313.15	6280	0.5248	0.115936
[MDEA][Cl]	313.15	6690	0.5621	0.121735
[MDEA][Cl]	313.15	7060	0.589	0.126838
[MDEA][Cl]	313.15	7320	0.6187	0.130354
[MDEA][Cl]	318.15	2240	0.17	0.0446359
[MDEA][Cl]	318.15	3370	0.2501	0.0642034
[MDEA][Cl]	318.15	4700	0.3471	0.0852415
[MDEA][Cl]	318.15	6010	0.4391	0.104189
[MDEA][Cl]	318.15	6580	0.4752	0.111954
[MDEA][Cl]	318.15	7100	0.5051	0.118808
[MDEA][Cl]	318.15	7360	0.5212	0.122157
[MDEA][Cl]	318.15	7450	0.5301	0.123304
[MDEA][Cl]	323.15	2230	0.1083	0.0409051
[MDEA][Cl]	323.15	3580	0.1698	0.0625544
[MDEA][Cl]	323.15	4600	0.2159	0.0776548
[MDEA][Cl]	323.15	5190	0.2427	0.0859539
[MDEA][Cl]	323.15	5880	0.2727	0.0952906
[MDEA][Cl]	323.15	6370	0.2957	0.101695
[MDEA][Cl]	323.15	6700	0.3098	0.105909
[MDEA][Cl]	323.15	6960	0.3174	0.109174
[MDEA][Cl]	328.15	2150	0.0751	0.0364748
[MDEA][Cl]	328.15	3460	0.1197	0.0562168
[MDEA][Cl]	328.15	4740	0.1642	0.0740216
[MDEA][Cl]	328.15	5820	0.2006	0.0880535
[MDEA][Cl]	328.15	6370	0.2113	0.0948862
[MDEA][Cl]	328.15	6940	0.2246	0.101761
[MDEA][Cl]	328.15	7290	0.2377	0.105883
[MDEA][Cl]	328.15	7470	0.2449	0.107975
[MDEA][Cl]	333.15	2190	0.0664	0.0343003
[MDEA][Cl]	333.15	3770	0.1115	0.0563241
[MDEA][Cl]	333.15	4860	0.139	0.0704146
[MDEA][Cl]	333.15	5690	0.1612	0.0806107
[MDEA][Cl]	333.15	6250	0.1753	0.0872504
[MDEA][Cl]	333.15	6650	0.1856	0.0918816
[MDEA][Cl]	333.15	6910	0.1903	0.094844
[MDEA][Cl]	333.15	7200	0.1934	0.0981049
[HMPy][NTf2]	298.15	4.69	0.000171	0.000131332
[HMPy][NTf2]	298.15	9.89	0.000226	0.000276924
[HMPy][NTf2]	298.15	49.9	0.000472	0.001396
[HMPy][NTf2]	298.15	99.9	0.000588	0.00279197
[HMPy][NTf2]	298.15	250	0.00121	0.00696574
[HMPy][NTf2]	298.15	399	0.00112	0.011084
[HMPy][NTf2]	298.15	549	0.00133	0.015205
[HMPy][NTf2]	298.15	699	0.00107	0.0193012
[HMPy][NTf2]	298.15	848	0.0016	0.0233458
[HMPy][NTf2]	298.15	998	0.0016	0.0273933
[HMPy][NTf2]	298.15	1100	0.00152	0.0301318
[HMPy][NTf2]	298.15	1200	0.00162	0.0328058
[HMPy][NTf2]	298.15	1300	0.00141	0.0354693
[HMPy][NTf2]	298.15	1300	0.00141	0.0354693
[HMPy][NTf2]	298.15	1100	0.00126	0.0301318
[HMPy][NTf2]	298.15	600	0.000804	0.0166004
[HMPy][NTf2]	298.15	200	0.000251	0.00557823
[TMG][Lactate]	308	2160	0.0036	0.0216794
[TMG][Lactate]	308	3230	0.0054	0.0321665
[TMG][Lactate]	308	3490	0.0059	0.0346902
[TMG][Lactate]	308	3600	0.006	0.0357551
[TMG][Lactate]	308	4300	0.0072	0.0424924
[TMG][Lactate]	308	5040	0.0084	0.0495417
[TMG][Lactate]	308	6190	0.0105	0.0603512
[TMG][Lactate]	308	6800	0.0112	0.0660144
[TMG][Lactate]	308	8050	0.0129	0.0774707
[TMG][Lactate]	318	2270	0.0032	0.0206027
[TMG][Lactate]	318	3350	0.0049	0.0301957
[TMG][Lactate]	318	3660	0.0052	0.032925
[TMG][Lactate]	318	3890	0.0055	0.0349431
[TMG][Lactate]	318	4520	0.0062	0.040441
[TMG][Lactate]	318	5270	0.0072	0.0469298
[TMG][Lactate]	318	6460	0.0089	0.0571021
[TMG][Lactate]	318	7160	0.0095	0.0630165
[TMG][Lactate]	318	8370	0.0103	0.0731216
[TMG][Lactate]	328	2400	0.0027	0.0198587
[TMG][Lactate]	328	3410	0.0038	0.0280553
[TMG][Lactate]	328	3800	0.0042	0.0311955
[TMG][Lactate]	328	4000	0.0046	0.0328005
[TMG][Lactate]	328	4750	0.0052	0.0387877
[TMG][Lactate]	328	5470	0.0057	0.0444886
[TMG][Lactate]	328	6750	0.0068	0.0545128
[TMG][Lactate]	328	7450	0.0073	0.0599357
[TMG][Lactate]	328	8740	0.0083	0.0698225
[BMIM][C4F9SO3]	323.15	2355	0.0272	0.0368044
[BMIM][C4F9SO3]	323.15	4384	0.0495	0.0670976
[BMIM][C4F9SO3]	323.15	5876	0.0657	0.0885856
[BMIM][C4F9SO3]	323.15	6838	0.0757	0.102102
[BMIM][C4F9SO3]	323.15	8169	0.0899	0.120382
[P66614][TMPP]	313	2100	0.103	0.0582445
[P66614][TMPP]	314	3000	0.143	0.0811419
[P66614][TMPP]	313	4700	0.205	0.12408
[P66614][TMPP]	333	2240	0.109	0.0534066
[P66614][TMPP]	332	3200	0.15	0.0756112
[P66614][TMPP]	332	5030	0.215	0.115359
[P66614][TMPP]	353	1540	0.074	0.0325613
[P66614][TMPP]	351	2390	0.111	0.0505257
[P66614][TMPP]	352	3400	0.155	0.0703948
[P66614][TMPP]	351	5370	0.22	0.108741
[OMIM][NTf2]	303.13	59.564	0.0012	0.00151463
[OMIM][NTf2]	303.12	67.575	0.0012	0.00171826
[OMIM][NTf2]	303.63	68.352	0.0012	0.00172927
[OMIM][NTf2]	313.17	69.785	0.0011	0.00161231
[OMIM][NTf2]	313.49	70.549	0.0011	0.00162516
[OMIM][NTf2]	323.22	63.431	0.001	0.00134076
[OMIM][NTf2]	323.21	71.977	0.001	0.00152134
[OMIM][NTf2]	323.37	72.739	0.001	0.00153533
[OMIM][NTf2]	333.2	65.369	0.0007	0.00127239
[OMIM][NTf2]	333.18	74.168	0.0008	0.00144372
[OMIM][NTf2]	343.21	67.31	0.0005	0.00121284
[OMIM][NTf2]	343.18	76.364	0.0006	0.00137613
[C8H4F13MIM][NTf2]	303.48	62.907	0.0019	0.00163991
[C8H4F13MIM][NTf2]	303.5	70.068	0.0019	0.00182599
[C8H4F13MIM][NTf2]	303.53	68.743	0.0019	0.00179098
[C8H4F13MIM][NTf2]	313.4	64.929	0.0018	0.00154251
[C8H4F13MIM][NTf2]	313.45	72.329	0.0018	0.00171733
[C8H4F13MIM][NTf2]	323.23	66.932	0.0017	0.00145958
[C8H4F13MIM][NTf2]	323.29	74.56	0.0017	0.00162491
[C8H4F13MIM][NTf2]	333.06	68.932	0.0015	0.00138775
[C8H4F13MIM][NTf2]	333.1	76.779	0.0016	0.00154507
[C8H4F13MIM][NTf2]	343.09	70.967	0.0015	0.00132397
[C8H4F13MIM][BETI]	303.15	66.354	0.0016	0.00197987
[C8H4F13MIM][BETI]	303.15	67.926	0.0015	0.00202671
[C8H4F13MIM][BETI]	313.15	68.529	0.0015	0.00185802
[C8H4F13MIM][BETI]	313.15	65.821	0.0015	0.0017847
[C8H4F13MIM][BETI]	313.12	70.151	0.0014	0.00190247
[C8H4F13MIM][BETI]	323.16	70.714	0.0013	0.00175348
[C8H4F13MIM][BETI]	323.15	67.921	0.0013	0.00168445
[C8H4F13MIM][BETI]	323.15	72.391	0.0013	0.00179516
[C8H4F13MIM][BETI]	333.16	70.049	0.001	0.0015983
[C8H4F13MIM][BETI]	333.13	74.659	0.001	0.00170377
[C8H4F13MIM][BETI]	343.17	72.17	0.0007	0.00152324
[C8H4F13MIM][BETI]	343.12	76.931	0.0007	0.00162422
[HMIM][eFAP]	302.9	1090	0.0203	0.0336611
[HMIM][eFAP]	303.6	2026	0.0388	0.0608298
[HMIM][eFAP]	303.5	3085	0.0571	0.090595
[HMIM][eFAP]	303.3	4239	0.0778	0.121679
[HMIM][eFAP]	303.6	5351	0.0949	0.149632
[HMIM][eFAP]	303.5	6003	0.1063	0.165779
[HMIM][eFAP]	312.7	1126	0.0214	0.0314859
[HMIM][eFAP]	312.9	2091	0.0406	0.0572307
[HMIM][eFAP]	312.5	3184	0.0591	0.085597
[HMIM][eFAP]	312.5	4385	0.0797	0.115157
[HMIM][eFAP]	312.5	5529	0.098	0.142065
[HMIM][eFAP]	312.8	6212	0.1104	0.157167
[HMIM][eFAP]	322.6	1161	0.0231	0.0295629
[HMIM][eFAP]	323.7	2167	0.0424	0.0536464
[HMIM][eFAP]	323.2	3303	0.0618	0.0804802
[HMIM][eFAP]	322.7	4544	0.083	0.108794
[HMIM][eFAP]	322.8	5736	0.1016	0.134422
[HMIM][eFAP]	322.4	6435	0.1125	0.149509
[HMIM][eFAP]	333	1198	0.0248	0.0278294
[HMIM][eFAP]	333.9	2238	0.0445	0.0507189
[HMIM][eFAP]	332.9	3409	0.0642	0.0764231
[HMIM][eFAP]	333.9	4716	0.0866	0.102711
[HMIM][eFAP]	333.6	5952	0.1053	0.127448
[HMIM][eFAP]	333	6675	0.1175	0.141995
[HMIM][eFAP]	342.9	1233	0.0267	0.0263961
[HMIM][eFAP]	342.9	2301	0.0464	0.0484655
[HMIM][eFAP]	343.5	3524	0.0675	0.072545
[HMIM][eFAP]	342.6	4853	0.089	0.0986385
[HMIM][eFAP]	343	6144	0.1082	0.122203
[HMIM][eFAP]	342.3	6891	0.1203	0.136298
[EtOMMIM][PF6]	303.15	1027	0.0169071	0.00832755
[EtOMMIM][PF6]	303.15	2070	0.0246991	0.0167158
[EtOMMIM][PF6]	303.15	2689	0.028819	0.0216617
[EtOMMIM][PF6]	303.15	3264	0.0319666	0.0262347
[EtOMMIM][PF6]	303.15	3885	0.0356796	0.0311507
[EtOMMIM][PF6]	303.15	4441	0.0390208	0.0355322
[EtOMMIM][PF6]	303.15	5067	0.0423127	0.040443
[EtOMMIM][NTf2]	303.15	1385	0.0299984	0.0290708
[EtOMMIM][NTf2]	303.15	2492	0.0398091	0.0514755
[EtOMMIM][NTf2]	303.15	3211	0.0482416	0.0656497
[EtOMMIM][NTf2]	303.15	3853	0.0562647	0.0780632
[EtOMMIM][NTf2]	303.15	4402	0.0612294	0.0885015
[EtOMMIM][NTf2]	303.15	4907	0.0682319	0.0979627
[EtOMMIM][NTf2]	303.15	5596	0.0741926	0.110659
[P2444][C5H11COO]	308.1	32.702	0.00034	0.000577524
[P2444][C5H11COO]	308.1	83.763	0.00098	0.0014784
[P2444][C5H11COO]	308.1	107.563	0.00137	0.00189794
[P2444][C5H11COO]	308.1	129.47	0.00171	0.00228391
[P2444][C5H11COO]	308.1	151.217	0.00191	0.00266686
[P2444][C11H23COO]	308.1	38.212	0.00051	0.000785265
[P2444][C11H23COO]	308.1	67.21	0.00152	0.00138063
[P2444][C11H23COO]	308.1	104.677	0.00238	0.00214918
[P2444][C11H23COO]	308.1	126.811	0.00291	0.00260284
[P2444][C11H23COO]	308.1	158.323	0.00392	0.00324823
[P2444][C17H35COO]	308.1	31.292	0.00036	0.000723835
[P2444][C17H35COO]	308.1	61.376	0.00138	0.00141906
[P2444][C17H35COO]	308.1	103.62	0.00249	0.00239419
[P2444][C17H35COO]	308.1	133.396	0.00318	0.00308074
[P2444][C17H35COO]	308.1	154.093	0.00395	0.00355758
[P2444][C17H35COO]	298.1	42.201	0.00119	0.00106414
[P2444][C17H35COO]	298.1	71.316	0.00198	0.00179742
[P2444][C17H35COO]	298.1	101.256	0.00284	0.00255071
[P2444][C17H35COO]	298.1	137.099	0.00389	0.0034515
[P2444][C17H35COO]	298.1	157.79	0.00446	0.003971
[P2444][C17H35COO]	303.1	33.415	0.00094	0.0008064
[P2444][C17H35COO]	303.1	63.324	0.00174	0.00152744
[P2444][C17H35COO]	303.1	96.826	0.00252	0.00233427
[P2444][C17H35COO]	303.1	128.467	0.00335	0.00309547
[P2444][C17H35COO]	303.1	152.303	0.004	0.00366838
[P2444][C17H35COO]	313.1	32.078	0.00019	0.00071231
[P2444][C17H35COO]	313.1	72.828	0.00059	0.0016162
[P2444][C17H35COO]	313.1	104.198	0.00104	0.00231127
[P2444][C17H35COO]	313.1	131.373	0.00161	0.00291287
[P2444][C17H35COO]	313.1	151.994	0.00205	0.00336905
[EMIM][NTf2]	333.2	5000	0.045	0.0649553
[EMIM][NTf2]	333.2	5993	0.046	0.0772264
[EMIM][NTf2]	333.2	7000	0.053	0.0894698
[EMIM][NTf2]	333.2	7999	0.057	0.101421
[EMIM][NTf2]	333.2	8998	0.064	0.113183
[EMIM][NTf2]	333.2	9996	0.072	0.124748
[EMIM][NTf2]	333.2	11000	0.08	0.136201
[EMIM][NTf2]	333.2	11994	0.078	0.147365
[EMIM][NTf2]	333.2	13010	0.084	0.158599
[EMIM][NTf2]	333.2	13991	0.088	0.169282
[HMIM][NTf2]	333.2	4995	0.05	0.0840805
[HMIM][NTf2]	333.2	5989	0.057	0.099667
[HMIM][NTf2]	333.2	6986	0.067	0.114948
[HMIM][NTf2]	333.2	7986	0.071	0.129932
[HMIM][NTf2]	333.2	8988	0.078	0.144612
[HMIM][NTf2]	333.2	9981	0.083	0.158841
[HMIM][NTf2]	333.2	10980	0.088	0.172847
[HMIM][NTf2]	333.2	11975	0.093	0.186496
[HMIM][NTf2]	333.2	12980	0.101	0.199989
[HMIM][NTf2]	333.2	13974	0.104	0.213053
[DMIM][NTf2]	333.2	4998	0.062	0.0971733
[DMIM][NTf2]	333.2	5990	0.071	0.114897
[DMIM][NTf2]	333.2	6999	0.081	0.13244
[DMIM][NTf2]	333.2	7998	0.091	0.149348
[DMIM][NTf2]	333.2	8988	0.099	0.165667
[DMIM][NTf2]	333.2	9993	0.107	0.181805
[DMIM][NTf2]	333.2	10989	0.117	0.197389
[DMIM][NTf2]	333.2	11985	0.12	0.212579
[DMIM][NTf2]	333.2	12990	0.125	0.227523
[DMIM][NTf2]	333.2	13975	0.133	0.241807
[P2228][NTf2]	333.2	4998	0.072	0.105904
[P2228][NTf2]	333.2	5996	0.085	0.125156
[P2228][NTf2]	333.2	6997	0.097	0.143895
[P2228][NTf2]	333.2	8003	0.101	0.162175
[P2228][NTf2]	333.2	9001	0.112	0.179785
[P2228][NTf2]	333.2	9995	0.12	0.196827
[P2228][NTf2]	333.2	10999	0.131	0.213556
[P2228][NTf2]	333.2	11986	0.134	0.229545
[P2228][NTf2]	333.2	13001	0.141	0.245536
[P2228][NTf2]	333.2	13990	0.145	0.260692
[P66614][NTf2]	333.2	4999	0.127	0.134691
[P66614][NTf2]	333.2	5998	0.142	0.1585
[P66614][NTf2]	333.2	6998	0.148	0.181427
[P66614][NTf2]	333.2	7998	0.169	0.203494
[P66614][NTf2]	333.2	9000	0.187	0.224787
[P66614][NTf2]	333.2	9994	0.195	0.245143
[P66614][NTf2]	333.2	10999	0.215	0.264985
[P66614][NTf2]	333.2	11997	0.228	0.283991
[P66614][NTf2]	333.2	13004	0.238	0.302497
[EtOMMIM][NTf2]	333.2	5996	0.044	0.0924285
[EtOMMIM][NTf2]	333.2	6997	0.05	0.106745
[EtOMMIM][NTf2]	333.2	7995	0.056	0.120726
[EtOMMIM][NTf2]	333.2	10004	0.067	0.148022
[EtOMMIM][NTf2]	333.2	11002	0.071	0.161176
[EtOMMIM][NTf2]	333.2	11999	0.075	0.174059
[EtOMMIM][NTf2]	333.2	12997	0.081	0.186705
[EMIM][CF3SO3]	333.2	4998	0.019	0.0368895
[EMIM][CF3SO3]	333.2	6000	0.022	0.0440997
[EMIM][CF3SO3]	333.2	6997	0.027	0.0512146
[EMIM][CF3SO3]	333.2	7998	0.029	0.0582996
[EMIM][CF3SO3]	333.2	9001	0.034	0.0653408
[EMIM][CF3SO3]	333.2	9993	0.035	0.0722487
[EMIM][CF3SO3]	333.2	10998	0.04	0.0791911
[EMIM][CF3SO3]	333.2	12000	0.041	0.0860575
[EMIM][CF3SO3]	333.2	12992	0.045	0.0928019
[EMIM][CF3SO3]	333.2	13999	0.048	0.0995947
[EMIM][BF4]	333.2	5003	0.01	0.0245004
[EMIM][BF4]	333.2	5997	0.013	0.0292467
[EMIM][BF4]	333.2	6996	0.015	0.033978
[EMIM][BF4]	333.2	8001	0.016	0.0386992
[EMIM][BF4]	333.2	8992	0.019	0.0433175
[EMIM][BF4]	333.2	9997	0.021	0.047964
[EMIM][BF4]	333.2	10994	0.022	0.0525375
[EMIM][BF4]	333.2	11997	0.025	0.0571028
[EMIM][BF4]	333.2	12992	0.026	0.061597
[EMIM][BF4]	333.2	13991	0.027	0.0660752
[EMIM][CH3SO3]	333.2	5000	0.009	0.0488544
[EMIM][CH3SO3]	333.2	6999	0.013	0.0670253
[EMIM][CH3SO3]	333.2	7994	0.014	0.0758071
[EMIM][CH3SO3]	333.2	8997	0.017	0.0844909
[EMIM][CH3SO3]	333.2	10002	0.018	0.093028
[EMIM][CH3SO3]	333.2	10997	0.021	0.101324
[EMIM][CH3SO3]	333.2	11999	0.022	0.109526
[EMIM][CH3SO3]	333.2	13001	0.024	0.117581
[EMIM][CH3SO3]	333.2	13996	0.025	0.125439
[EMIM][DCA]	333.2	6005	0.01	0.0314347
[EMIM][DCA]	333.2	8005	0.014	0.0415996
[EMIM][DCA]	333.2	10003	0.017	0.0516106
[EMIM][DCA]	333.2	11994	0.02	0.061448
[EMIM][DCA]	333.2	13992	0.023	0.0711855
[EMIM][DCA]	333.2	12994	0.022	0.0663382
[EMIM][DCA]	333.2	10993	0.019	0.0565191
[EMIM][DCA]	333.2	8997	0.016	0.0465877
[EMIM][DCA]	333.2	7004	0.012	0.0365304
[EMIM][DCA]	333.2	5002	0.009	0.0262812
[N2226][NTf2]	333.2	4999	0.063	0.0955929
[N2226][NTf2]	333.2	5994	0.076	0.11311
[N2226][NTf2]	333.2	6999	0.08	0.13034
[N2226][NTf2]	333.2	7995	0.089	0.146972
[N2226][NTf2]	333.2	9002	0.094	0.163356
[N2226][NTf2]	333.2	9995	0.111	0.179103
[N2226][NTf2]	333.2	10997	0.112	0.194596
[N2226][NTf2]	333.2	11996	0.117	0.209659
[N2226][NTf2]	333.2	13004	0.125	0.224484
[N2226][NTf2]	333.2	13993	0.127	0.238678
[HEPyrr][NTf2]	333.2	5000	0.055	0.0903005
[HEPyrr][NTf2]	333.2	5994	0.061	0.106929
[HEPyrr][NTf2]	333.2	6999	0.069	0.123333
[HEPyrr][NTf2]	333.2	7997	0.077	0.139229
[HEPyrr][NTf2]	333.2	8997	0.082	0.154778
[HEPyrr][NTf2]	333.2	9995	0.089	0.16993
[HEPyrr][NTf2]	333.2	10998	0.095	0.184802
[HEPyrr][NTf2]	333.2	11995	0.106	0.199243
[HEPyrr][NTf2]	333.2	13000	0.107	0.213468
[HEPyrr][NTf2]	333.2	13992	0.118	0.227191
[HMIM][NTf2]	303.2	5000	0.047	0.107499
[HMIM][NTf2]	303.2	5989	0.06	0.126866
[HMIM][NTf2]	303.2	7001	0.063	0.146099
[HMIM][NTf2]	303.2	7973	0.077	0.164041
[HMIM][NTf2]	303.2	8965	0.077	0.181836
[HMIM][NTf2]	303.2	10002	0.085	0.199905
[HMIM][NTf2]	303.2	11984	0.094	0.233003
[HMIM][NTf2]	303.2	12925	0.104	0.248091
[HMIM][NTf2]	303.2	12971	0.102	0.248819
[HMIM][NTf2]	303.2	13991	0.108	0.264723
[HMIM][NTf2]	303.2	14982	0.113	0.279762
[HMIM][NTf2]	353.2	4997	0.054	0.0732214
[HMIM][NTf2]	353.2	5995	0.059	0.0869819
[HMIM][NTf2]	353.2	6994	0.067	0.100487
[HMIM][NTf2]	353.2	7989	0.073	0.113679
[HMIM][NTf2]	353.2	8991	0.084	0.126709
[HMIM][NTf2]	353.2	9966	0.088	0.13915
[HMIM][NTf2]	353.2	10991	0.088	0.151981
[HMIM][NTf2]	353.2	11994	0.099	0.164299
[HMIM][NTf2]	353.2	12984	0.097	0.176233
[HMIM][NTf2]	353.2	13993	0.108	0.188172
[EMIM][BF4]	296.2	5996	0.007	0.0421587
[EMIM][BF4]	296.2	6993	0.008	0.0487994
[EMIM][BF4]	296.2	7996	0.008	0.0553828
[EMIM][BF4]	296.2	8996	0.011	0.0618523
[EMIM][BF4]	296.2	9992	0.01	0.0682055
[EMIM][BF4]	296.2	10991	0.012	0.0744898
[EMIM][BF4]	296.2	11991	0.011	0.0806949
[EMIM][BF4]	296.2	12991	0.013	0.0868169
[EMIM][BF4]	296.2	13000	0.014	0.0868716
[EMIM][BF4]	296.2	13991	0.014	0.0928582
[EMIM][BF4]	313.2	5003	0.008	0.0294268
[EMIM][BF4]	313.2	6000	0.009	0.0350911
[EMIM][BF4]	313.2	6996	0.011	0.0406871
[EMIM][BF4]	313.2	7992	0.012	0.0462221
[EMIM][BF4]	313.2	8993	0.014	0.0517249
[EMIM][BF4]	313.2	9991	0.015	0.0571528
[EMIM][BF4]	313.2	10992	0.017	0.0625398
[EMIM][BF4]	313.2	11995	0.018	0.0678815
[EMIM][BF4]	313.2	12992	0.02	0.0731368
[EMIM][BF4]	313.2	13991	0.021	0.0783496

## Sheet: Table S8
Table S8. Polynomial regression coefficient
	k1	k2	k3	k4	k5	intercept
CO2	0.0257291	-0.439103	0.243839	-0.016679	0.252372	0.458286
N2	0.233849	0.247748	-0.21517	-0.0750149	-0.349671	-0.0534209

## Sheet: Table S9
Table S9. CO2 solubility predicted by ML modeling
T (K)	P (kPa)	xExp	xXGBoost-GC	xXGBoost-GC-D
308.15	2582	0.3739	0.373454	0.379002
298.15	3070.2	0.504	0.504848	0.502871
333.15	900.1	0.126	0.126184	0.125653
298.15	1667.1	0.1824	0.183208	0.179785
343.15	99.9	0.019	0.0183571	0.0182597
338.25	892	0.1022	0.102201	0.100582
333.15	1099.9	0.0895	0.0894736	0.0873918
323.15	99.9	0.0177	0.0178816	0.0189948
338.15	90	0.0111	0.0111166	0.0106359
308.15	194	0.0365	0.0366148	0.0383061
313.15	200	0.045	0.045126	0.0431544
318.15	327.7	0.0507	0.050788	0.050103
313.15	426	0.096	0.0965292	0.095401
298.15	908.3	0.23	0.230856	0.22966
343.15	99.8	0.013	0.0131053	0.0126052
298.15	1699.9	0.376	0.380011	0.377537
298.15	893	0.1765	0.176027	0.178298
333.15	2000	0.268	0.268722	0.269459
313.15	1100	0.227	0.226933	0.226453
333.15	2334	0.3017	0.303695	0.296746
313.15	499.9	0.106	0.107006	0.109007
298.15	750.8	0.0912	0.0922077	0.0914444
318.15	1267	0.2156	0.214169	0.208637
333.15	506	0.0765	0.0760202	0.0804652
333.15	399.8	0.0606	0.0613234	0.059934
333.15	699.47	0.1055	0.106027	0.105843
298.15	393	0.0929	0.0923049	0.091246
308.15	993	0.138	0.137472	0.138975
313.15	399.9	0.152	0.151653	0.150449
298.15	1592	0.26	0.260249	0.263617
328.15	896.2	0.1308	0.130436	0.127975
323.15	257	0.043	0.044363	0.0423196
393.15	1018	0.12	0.119706	0.123863
293.15	2525	0.289	0.28795	0.291562
323.15	199.6	0.04	0.0396697	0.0401455
313.15	501	0.117	0.116686	0.117216
323.15	493	0.0906	0.0898665	0.0874461
333.15	429	0.0356	0.0360462	0.0365215
313.15	999.7	0.195	0.194172	0.193682
338.25	893	0.0804	0.0801103	0.0770176
313.15	671.8	0.13	0.129822	0.126438
333.15	3151	0.2315	0.228258	0.231796
298.15	1293	0.2411	0.240652	0.243759
308.15	294	0.0556	0.0552347	0.052854
323.15	199.9	0.041	0.039776	0.0385201
338.25	494	0.0478	0.0479493	0.050311
353.25	96	0.0083	0.00845584	0.00755092
333.15	804	0.1198	0.119579	0.120561
333.15	4660	0.4227	0.420938	0.42088
338.25	793	0.0918	0.0918445	0.0909151
313.15	99.9	0.0222	0.0220924	0.0212455
323.15	1000	0.173	0.168315	0.163063
338.25	1493	0.15	0.150328	0.148611
303.15	136.2	0.0196	0.0200745	0.0189803
293.15	1904	0.2389	0.237282	0.236833
298.15	93	0.028	0.0282373	0.0271521
353.25	493	0.0437	0.0436496	0.0444498
333.15	2000	0.247	0.247872	0.248459
323.15	999.9	0.155	0.153932	0.15424
353.25	1593	0.1326	0.132097	0.133228
313.15	1899.5	0.315	0.315099	0.318419
313.15	50	0.0109	0.0109151	0.0118686
298.15	1692	0.2976	0.29928	0.303705
313.15	1212	0.1422	0.1407	0.141558
298.15	193	0.055	0.0553165	0.0533428
333.15	522.1	0.0485	0.0496487	0.0568541
298.15	993	0.1927	0.193098	0.194627
308.15	992	0.1747	0.174204	0.179186
333.15	500	0.095	0.0950549	0.0967692
303.15	5001	0.631	0.627716	0.628395
338.15	560.1	0.0645	0.0644677	0.0668036
333.15	500	0.105	0.104415	0.104288
338.25	693	0.0754	0.0758121	0.075305
343.15	1899.7	0.211	0.213608	0.211572
333.15	6000	0.359	0.35959	0.359831
303.15	1019.6	0.1117	0.112266	0.117326
303.17	1299.9	0.319	0.318832	0.318832
333.15	399.7	0.0584	0.0587079	0.0563061
323.15	1393	0.1723	0.173537	0.174273
313.15	800	0.079	0.078907	0.0745189
313.15	407	0.045	0.045207	0.0450474
323.15	1100.3	0.185	0.183847	0.182132
328.15	498	0.0728	0.0726642	0.0721907
333.15	1003	0.159	0.159825	0.161926
353.15	2237.5	0.1498	0.151198	0.153293
313.15	700	0.137	0.137037	0.140735
373.15	413	0.0647	0.065041	0.0665462
293.15	3200	0.3539	0.357266	0.35537
298.15	247.1	0.0322	0.0324084	0.0332667
303.15	3173	0.4631	0.466685	0.470685
313.15	1116	0.2455	0.245253	0.252271
333.15	4000	0.413	0.41214	0.413587
333.15	759	0.1465	0.145474	0.144753
303.15	199.7	0.026	0.0263294	0.0250661
343.15	454	0.0342	0.0344221	0.0323457
308.15	90.1	0.0163	0.0163026	0.0163987
323.15	900	0.147	0.147168	0.142589
323.15	2000	0.346	0.345611	0.340357
298.15	3503.9	0.563	0.563174	0.564516
313.15	5057	0.3929	0.39552	0.393261
338.15	655	0.0805	0.0804522	0.0810073
303.15	99.9	0.03	0.0285512	0.0266704
298.15	1199.8	0.268	0.270102	0.273144
323.15	239.4	0.0308	0.0314144	0.0353812
343.15	19.9	0.002	0.00198233	0.00151289
308.15	893	0.1552	0.155263	0.159013
313.15	1064	0.1044	0.106121	0.106346
343.15	199.9	0.031	0.0307691	0.0310187
303.15	1500	0.334	0.332106	0.332669
353.15	996	0.0731	0.0742443	0.0816604
298.15	71.7	0.0096	0.00961678	0.00953683
343.15	600.4	0.067	0.0671874	0.0713429
353.25	894	0.0668	0.0667934	0.0664262
298.15	294	0.0542	0.0551833	0.0535268
323.15	100.1	0.02	0.0200774	0.0209908
313.15	2506.7	0.409	0.40799	0.40738
323.15	500	0.11	0.121778	0.124769
333.15	913.7	0.0808	0.0829756	0.0868355
313.15	99.6	0.0223	0.0223437	0.0215279
313.18	700.1	0.131	0.135512	0.141248
333.15	1121	0.2129	0.21086	0.21076
313.15	3000	0.452	0.451705	0.450456
353.25	193	0.0155	0.0156006	0.0163408
303.15	2240.5	0.2552	0.26152	0.258893
323.15	399.8	0.0725	0.0723579	0.0710417
308.15	821.1	0.1549	0.154911	0.156563
323.15	500	0.107	0.104534	0.100464
303.18	49.9	0.005	0.0051151	0.00474864
308.15	792	0.1126	0.111937	0.106351
308.15	293	0.0429	0.0428529	0.0443765
313.15	2196.9	0.379	0.376806	0.379173
343.15	1499.3	0.203	0.200815	0.200015
323.15	793	0.1154	0.11474	0.112419
353.15	1616	0.2813	0.273927	0.275709
323.15	1093	0.1834	0.184016	0.18642
323.15	814	0.1513	0.153811	0.155567
308.15	742.1	0.1407	0.140671	0.143937
298.15	1893	0.3969	0.396551	0.399055
313.15	3995.2	0.541	0.541627	0.539054
353.25	1993	0.1471	0.147348	0.145701
323.15	793	0.1384	0.138683	0.14218
303.15	398.8	0.109	0.10907	0.109628
323.15	499	0.0999	0.0999857	0.0986765
328.15	416.5	0.061	0.0607903	0.064399
323.15	1400.6	0.1246	0.124265	0.125586
298.15	96	0.0161	0.0161645	0.0186779
323.15	1392	0.1475	0.147675	0.14842
353.25	1193	0.1152	0.115084	0.114489
298.15	1899.7	0.382	0.39102	0.377095
353.15	1620	0.2226	0.216303	0.223735
353.25	1193	0.1105	0.110498	0.111724
323.15	2000	0.306	0.306414	0.306898
313.15	3883	0.485	0.483669	0.486055
313.15	1716	0.3132	0.310302	0.308623
313.15	3000	0.477	0.477097	0.473769
333.15	600	0.088	0.0883924	0.0886994
313.15	49.8	0.012	0.0120266	0.0115962
333.15	688.9	0.087	0.0870738	0.0958766
308.15	1192	0.1941	0.193655	0.193756
333.15	1960	0.2317	0.232606	0.229568
308.15	1993	0.2668	0.267941	0.264865
323.15	893	0.1544	0.15397	0.148955
308.15	1293	0.2074	0.206791	0.205264
298.15	4028.3	0.603	0.601293	0.608706
338.25	992	0.1046	0.104225	0.103896
308.15	411.5	0.0732	0.0730333	0.0732713
373.15	1328	0.1679	0.168096	0.174308
343.15	2261	0.1616	0.162041	0.159304
323.19	999.9	0.1981	0.198124	0.195913
308.15	95	0.0135	0.0135915	0.0163175
323.15	1499.92	0.2332	0.230935	0.227775
328.15	502.1	0.0692	0.0693976	0.0716058
313.15	219	0.0611	0.0602945	0.0583413
303.15	49.9	0.016	0.0159555	0.0164571
303.15	100	0.029	0.02916	0.0295568
313.15	1699.5	0.307	0.310199	0.307993
318.15	1011	0.1858	0.182086	0.185299
313.15	401	0.041	0.0407208	0.0424434
298.15	793	0.2034	0.203069	0.207634
298.15	1292	0.2404	0.240684	0.240245
323.18	100	0.0215	0.0218423	0.0224176
338.25	94	0.0082	0.00831894	0.00903378
353.15	2637	0.2054	0.202109	0.19474
343.15	1384	0.0914	0.0913664	0.0923528
313.15	1295	0.2468	0.248096	0.247127
323.15	1708	0.2813	0.285089	0.289704
313.15	1501	0.264	0.265009	0.266153
313.13	400.5	0.038	0.0380667	0.0394281
333.15	199.9	0.0317	0.0319415	0.0292229
328.15	2033	0.2775	0.275322	0.276528
313.15	899.9	0.21	0.212364	0.212887
343.15	4363	0.2637	0.264567	0.26785
333.15	2401	0.1582	0.158606	0.157491
353.15	1238	0.083	0.0823266	0.0849539
353.25	893	0.0707	0.0707574	0.0691788
353.25	1993	0.1394	0.139625	0.139815
333.21	402	0.042	0.04654	0.0493482
333.15	1715	0.296	0.294986	0.293131
343.15	299.9	0.045	0.0450699	0.0449848
333.15	4698.7	0.49	0.488018	0.486599
308.15	1638	0.2714	0.270886	0.27548
323.15	1199.9	0.2	0.196016	0.195295
323.15	999.6	0.171	0.169198	0.171775
333.15	3060	0.3171	0.314455	0.318743
353.25	195	0.0203	0.0203476	0.0200887
353.15	4910	0.3471	0.3436	0.345506
323.15	1001	0.192	0.188095	0.188659
313.15	1699.9	0.23	0.230572	0.231332
323.15	1593	0.1779	0.177371	0.176492
323.15	1000	0.209	0.216369	0.209899
298.15	1893	0.2817	0.281531	0.278535
343.15	49.9	0.006	0.00602144	0.00867574
323.15	99.7	0.015	0.0150743	0.0140649
313.14	1000.1	0.178	0.183144	0.192318
323.15	399.8	0.0557	0.0547513	0.0500684
353.15	1050	0.1008	0.101658	0.101617
313.15	4018	0.515	0.513071	0.516326
323.15	1900.8	0.276	0.276226	0.274891
353.25	1593	0.1335	0.133625	0.139669
323.15	394	0.045	0.0449978	0.044964
313.15	3224.7	0.438	0.434425	0.437959
343.18	70.118	0.0205	0.0201391	0.0201817
338.15	799	0.0916	0.0915224	0.0896361
323.15	999.6	0.161	0.161081	0.162887
298.15	2133	0.3572	0.355029	0.3567
308.15	1593	0.26	0.261034	0.260708
333.15	3936.8	0.426	0.426475	0.423135
298.15	2018	0.2645	0.263404	0.264985
323.15	400	0.035	0.0341552	0.0328337
373.15	2830	0.2128	0.215953	0.216867
298.15	4656	0.4501	0.454393	0.451191
298.15	100	0.032	0.0320393	0.0330646
333.15	49.9	0.0078	0.00784071	0.00661614
293.15	2312	0.2788	0.279128	0.277866
313.15	1501	0.271	0.27427	0.277572
333.15	3549.5	0.376	0.37518	0.377673
323.15	1892	0.2444	0.242832	0.242204
323.15	1939.4	0.1771	0.182399	0.18317
313.15	49.9	0.0057	0.00571387	0.00529339
333.15	1899.2	0.2382	0.238522	0.242475
328.15	330.3	0.0442	0.0442683	0.0475077
313.15	899.9	0.171	0.171322	0.170186
343.15	9.9	0.002	0.00195612	0.00125745
313.15	899.8	0.1749	0.174959	0.178381
323.15	4000	0.48	0.474859	0.483773
338.25	1792	0.1518	0.151686	0.152202
393.15	1319	0.1641	0.164374	0.158654
323.15	793	0.1052	0.105476	0.10435
323.15	1099.9	0.175	0.1755	0.172505
313.15	1004	0.097	0.0971807	0.0960338
333.15	6000	0.645	0.644156	0.647316
313.15	699.8	0.1324	0.131438	0.130494
313.15	399.8	0.0834	0.0834702	0.0844618
323.15	19.9	0.004	0.00396609	0.00570723
318.15	189.7	0.0311	0.0311362	0.0317573
323.15	156.3	0.0169	0.0171455	0.016958
303.15	199.6	0.045	0.044637	0.0450273
313.15	799	0.163	0.163617	0.168348
313.15	600	0.073	0.0742271	0.0762357
323.15	1893	0.1933	0.194077	0.187775
338.25	993	0.0888	0.0886163	0.0859422
303.18	700	0.198	0.197476	0.196103
323.15	1493	0.2008	0.200313	0.200782
298.15	593	0.1309	0.131267	0.133778
308.15	747	0.1664	0.165667	0.162084
343.15	1899.4	0.218	0.222277	0.222663
353.25	94	0.0094	0.00932483	0.00730153
333.15	4159	0.381	0.379553	0.382006
328.15	1359	0.2044	0.203288	0.209725
373.15	1310	0.0895	0.0904863	0.0949349
298.15	1692	0.2734	0.273652	0.272208
353.15	1898	0.2648	0.262606	0.257412
298.15	1193	0.2343	0.234628	0.232858
333.15	5169.8	0.465	0.463526	0.464109
313.15	300	0.071	0.071003	0.0695468
333.15	6121.1	0.557	0.559747	0.558463
338.15	80	0.0093	0.00926104	0.00854884
303.15	701.5	0.0874	0.0876951	0.088313
353.25	194	0.0155	0.0153772	0.0159952
308.15	1893	0.256	0.256886	0.257417
333.15	213	0.0236	0.0258075	0.0281985
298	697	0.231	0.234688	0.232714
333.15	3007	0.37	0.365897	0.367583
313.15	800	0.189	0.18871	0.186836
333.15	1701	0.268	0.262603	0.260279
323.15	1093	0.1493	0.149104	0.148954
308.15	178.8	0.0352	0.0351948	0.0352253
298.15	1293	0.3	0.300056	0.302245
298.15	693	0.1473	0.147031	0.144893
323.2	72.985	0.0241	0.0240275	0.0235814
333.15	1501	0.201	0.200733	0.201455
318.15	813.3	0.1354	0.135049	0.131779
333.15	1410	0.1117	0.109707	0.110238
363.15	1837	0.2555	0.257995	0.251195
333.15	200	0.037	0.0367949	0.0367774
308.15	93	0.0147	0.014819	0.0169942
353.25	1193	0.1019	0.1017	0.104405
323.15	19.9	0.003	0.00297475	0.00261423
333.15	506	0.089	0.087997	0.0847232
293.15	1183	0.2254	0.223848	0.225585
308.15	198	0.0358	0.0359025	0.0380319
308.15	993	0.17	0.170418	0.170937
313.15	3994	0.298	0.296596	0.308959
343.15	1689	0.219	0.212667	0.214347
313.15	3156	0.2368	0.235795	0.238847
298.1	2787	0.5764	0.577824	0.578806
333.15	1194.8	0.168	0.167201	0.168043
343.15	999.6	0.136	0.135212	0.137731
323.15	1993	0.2501	0.247893	0.253599
413.15	1325	0.0832	0.083868	0.0841113
333.15	3000	0.4	0.403865	0.397202
333.15	800	0.136	0.136128	0.127441
323.15	1000.1	0.1258	0.126171	0.125593
308.15	2697	0.3841	0.386031	0.380832
303.15	599.9	0.156	0.156251	0.155002
323.15	200	0.049	0.048906	0.051065
303.15	199.7	0.057	0.0567627	0.0567615
313.15	1501	0.166	0.165255	0.163761
323.15	1293	0.1628	0.162673	0.159983
338.25	793	0.0765	0.076191	0.0785826
313.15	5026	0.572	0.571109	0.575737
303.14	67.365	0.0329	0.0329174	0.0337466
313.15	99.9	0.0113	0.0115731	0.0113391
313.15	1299.8	0.2263	0.226411	0.220374
318.15	646.4	0.0994	0.0996651	0.102491
323.15	599.8	0.057	0.0570965	0.0592025
308.15	1793	0.2779	0.278035	0.276021
353.25	794	0.0714	0.071588	0.0682642
323.15	999.8	0.095	0.0946883	0.0962945
343.15	800.4	0.088	0.087737	0.091332
323.15	94	0.0112	0.0110779	0.0117328
353.25	794	0.0634	0.0633026	0.0641436
323.15	1092	0.1547	0.154575	0.153158
323.15	1993	0.2296	0.232817	0.232089
298.15	174.5	0.041	0.041138	0.0394239
333.15	6091.4	0.478	0.475802	0.475201
323.15	793	0.1124	0.112107	0.108299
343.15	3558	0.3678	0.367908	0.369138
353.15	424	0.029	0.0292245	0.0274276
303.15	4000	0.576	0.577413	0.576817
293.15	315	0.0493	0.0496145	0.0541594
313.15	3007	0.433	0.435892	0.436249
308.15	1692	0.2655	0.266132	0.265019
308.15	1693	0.2335	0.234005	0.233657
333.15	1151	0.159	0.156284	0.159579
338.25	1692	0.1516	0.152045	0.149655
318.15	2917	0.3815	0.382148	0.381376
333.15	1767.4	0.1802	0.180621	0.185081
303.15	999.9	0.242	0.24153	0.237834
313.16	65.173	0.0282	0.0280866	0.0277957
313.15	399.8	0.0865	0.0869202	0.0859559
308.15	1393	0.1866	0.185894	0.185069
298.15	496.4	0.1144	0.114694	0.110877
308.15	886.8	0.1559	0.155132	0.154482
338.25	494	0.0612	0.0608076	0.0655724
338.25	94	0.012	0.0118365	0.011528
338.25	294	0.0271	0.0270112	0.0279369
353.25	1992	0.1736	0.173805	0.172471
343.15	1165	0.0816	0.0806498	0.0786673
333.15	400	0.077	0.0759454	0.0728468
323.15	94	0.0138	0.0140273	0.0144044
323.15	1899.85	0.2805	0.280953	0.28197
343.15	599.8	0.091	0.0911669	0.089259
323.15	4999	0.604	0.600015	0.601923
303.15	1199	0.26	0.256236	0.253507
323.15	893	0.1174	0.117938	0.12001
333.13	1499.9	0.2595	0.258778	0.255245
343.17	78.318	0.0183	0.0182836	0.0188776
313.15	1900	0.254	0.252979	0.24985
303.15	500	0.13	0.130292	0.128104
353.25	494	0.0503	0.0502722	0.057286
313.15	1501	0.263	0.264622	0.269186
373.15	4608	0.3074	0.309697	0.304079
353.25	1292	0.0996	0.0997487	0.099807
303.15	101	0.029	0.0286686	0.0279852
308.15	1093	0.1846	0.185177	0.184685
298.15	1989.6	0.2093	0.212748	0.215378
323.15	199.8	0.031	0.0310762	0.0330854
333.15	1000	0.074	0.073484	0.0710792
353.15	1475.3	0.0891	0.0887737	0.0868899
353.25	1093	0.1063	0.106143	0.109086
333.17	999.8	0.119	0.120447	0.120863
308.15	1147	0.2157	0.215339	0.211391
293.15	4324	0.434	0.440779	0.433787
353.25	1393	0.1188	0.119181	0.117363
333.15	800	0.144	0.144833	0.142401
303.15	49.9	0.007	0.00705827	0.00590319
353.15	401	0.0393	0.0388215	0.0366811
313.15	785	0.1717	0.174462	0.172501
293.15	645	0.0964	0.0972406	0.0949676
323.15	144	0.0183	0.0181134	0.0154237
323.15	799.8	0.148	0.147792	0.146906
333.15	4000	0.409	0.414045	0.417266
363.15	420	0.0793	0.0783117	0.079057
333.15	6000	0.582	0.58016	0.58152
313.15	999.6	0.1807	0.180095	0.179476
333.15	501	0.092	0.0911606	0.0918573
393.15	1640	0.2155	0.216397	0.214707
333.15	2266	0.1808	0.182177	0.181894
338.25	1793	0.1945	0.195349	0.196067
323.15	3000	0.422	0.427858	0.424517
323.15	900	0.1422	0.144711	0.149292
308.15	330.7	0.0589	0.0588498	0.058091
318.15	210	0.0485	0.0474905	0.0462617
333.15	800	0.115	0.114767	0.121861
333.15	623	0.0968	0.0969326	0.10088
298.15	420	0.1229	0.12207	0.121556
353.25	1993	0.1609	0.162155	0.163347
303.18	1000	0.263	0.261461	0.264603
338.25	1492	0.1503	0.15038	0.146672
298.15	299.9	0.088	0.0892289	0.0897378
333.15	800	0.132	0.131847	0.13158
303.15	2525	0.2572	0.255019	0.256448
333.15	501	0.095	0.0952874	0.0966296
323.15	899.9	0.1412	0.140859	0.141875
323.15	1700.75	0.2571	0.256197	0.254359
313.15	1176.2	0.23	0.232645	0.233389
338.25	593	0.0637	0.0638093	0.0632115
353.15	1232	0.1401	0.136137	0.1344
323.15	890	0.1564	0.155637	0.154547
303.15	1001.2	0.226	0.220996	0.226555
298.15	1500.1	0.329	0.327892	0.328343
353.15	412	0.079	0.0778955	0.0813756
338.25	1592	0.1584	0.159075	0.162269
308.15	194	0.0355	0.0354627	0.0381133
313.15	5997	0.593	0.597629	0.596563
333.15	5028.6	0.45	0.451372	0.453535
298.15	2296.5	0.46	0.459685	0.45884
313.15	510	0.108	0.108442	0.107837
308.15	1392	0.2273	0.227398	0.226228
353.25	1193	0.0933	0.09294	0.0937916
308.15	1013	0.2001	0.197508	0.208004
353.25	694	0.0527	0.0526608	0.0551319
343.15	50.2	0.005	0.00497478	0.00528192
298.15	2690	0.4809	0.484617	0.480647
308.15	1092	0.1807	0.180119	0.182122
333.15	400	0.03	0.0300185	0.0309621
333.15	1316	0.0952	0.0949735	0.0960904
333.15	1925	0.1464	0.145637	0.150094
303.15	2144	0.2504	0.252396	0.250835
343.15	999.8	0.157	0.155775	0.147723
298.15	422.1	0.0983	0.0982747	0.099389
313.16	1300	0.118	0.117808	0.113167
323.15	700.2	0.1203	0.121741	0.11675
323.15	1299.7	0.1924	0.193336	0.191845
303.15	100	0.031	0.0310652	0.0328182
313.15	99.9	0.021	0.0208133	0.0195486
298.15	95	0.0213	0.0213937	0.0219364
313.15	9.9	0.003	0.00297392	0.00257063
313.15	500	0.104	0.105178	0.105806
298.15	693	0.1415	0.14113	0.140027
298.15	1493	0.2467	0.246684	0.248782
323.15	693	0.0848	0.0842096	0.0844467
333.15	2998	0.402	0.401093	0.401348
353.15	410	0.0455	0.0452655	0.0445285
333.15	101	0.019	0.0187393	0.0185049
333.15	2920.6	0.353	0.353609	0.360917
333.15	500	0.076	0.0766616	0.0757429
323.15	893	0.1256	0.124798	0.123741
323.15	1492	0.2013	0.200453	0.197371
323.15	49.92	0.0099	0.00976335	0.0101792
323.15	101	0.021	0.0210928	0.0200086
393.15	1937	0.2054	0.206517	0.204873
353.25	1893	0.1333	0.133319	0.13277
298.15	999.8	0.29	0.285631	0.288626
298.15	723.5	0.199	0.198949	0.20193
303.15	4001	0.593	0.598211	0.593825
338.25	1993	0.1925	0.192649	0.193338
333.15	4003	0.274	0.270771	0.28255
313.15	4211	0.3522	0.350803	0.351159
333.15	394	0.0471	0.0453044	0.0414067
298.15	94	0.0206	0.0204774	0.0221396
303.15	1001	0.232	0.232332	0.230159
323.15	50	0.00621	0.0057452	0.00567727
333.15	6000	0.62	0.616016	0.619074
343.15	1700	0.211	0.211842	0.214032
303.15	720.1	0.084	0.0836134	0.0874569
318.15	534	0.1173	0.115797	0.116182
333.15	100	0.0197	0.0186851	0.0179249
353.25	594	0.0601	0.0600685	0.0614795
313.15	801	0.158	0.160573	0.163626
323.15	194	0.0276	0.0272626	0.0282556
313	4025	0.5971	0.596891	0.597286
313.15	200	0.026	0.026097	0.0279515
343.15	1499.7	0.191	0.190238	0.187764
298.15	552.8	0.153	0.153103	0.151672
338.25	893	0.0855	0.0851877	0.0854785
313.15	504	0.104	0.105652	0.104905
298.15	1792	0.3111	0.312877	0.312294
333.15	1099.9	0.149	0.149825	0.152581
333.15	99.9	0.0151	0.0146052	0.012226
303.15	5001	0.646	0.643744	0.644984
353.25	394	0.0317	0.0318097	0.0329515
333.15	459.2	0.084	0.0827234	0.0847919
313.15	1500	0.283	0.281626	0.288485
298.15	893	0.1888	0.188518	0.190882
333.15	6000	0.512	0.512185	0.512654
333.15	99.8	0.0597	0.0592979	0.0590593
338.25	1393	0.121	0.120764	0.119864
323.15	496.5	0.0528	0.0540608	0.0536253
323.15	100	0.023	0.0230196	0.0229694
313.15	1899.8	0.3033	0.302027	0.303494
298.15	1493	0.2874	0.28943	0.292219
303.15	1500	0.313	0.311937	0.313247
333.17	1500	0.155	0.164147	0.167156
353.25	1593	0.1142	0.114093	0.112845
323.15	99.9	0.0101	0.0100332	0.00959752
353.25	1893	0.1725	0.172765	0.173929
298.15	1906	0.378	0.37892	0.377879
313.15	100	0.023	0.0231922	0.0227702
333.15	400	0.037	0.0375885	0.0357229
323.15	1000	0.1543	0.153727	0.156128
338.25	94	0.0105	0.01069	0.0113602
313.15	1199.8	0.216	0.218389	0.22067
313.15	1706	0.303	0.30107	0.297584
313.15	2000	0.331	0.332256	0.326072
298.15	194	0.0574	0.057397	0.0554182
313.15	1899.8	0.3202	0.319916	0.319292
323.15	1393	0.1735	0.173663	0.174098
328.15	746.9	0.1032	0.103337	0.105357
323.15	693	0.1247	0.123892	0.123357
298.15	1093	0.2278	0.227399	0.224716
308.15	293	0.047	0.0467849	0.0470986
323.15	393	0.0541	0.0542024	0.0585726
298.15	1093	0.2661	0.265893	0.270826
298.15	493	0.1353	0.134606	0.133912
313.15	199.9	0.0431	0.0429713	0.0416658
308.15	194	0.0284	0.0283711	0.0316828
333.15	1408	0.2062	0.20293	0.203113
318.15	102.9	0.0169	0.0169166	0.0161605
308.15	394	0.0725	0.0728138	0.0775179
328.15	888.5	0.1177	0.117706	0.119761
343.15	1494.4	0.1178	0.116749	0.121702
323.15	1392	0.1583	0.157959	0.158782
333.16	1299.8	0.2281	0.227993	0.227501
308.15	440	0.1122	0.110941	0.104665
298.15	99.8	0.029	0.0290243	0.0275381
343.15	1488	0.106	0.104583	0.104233
333.15	403	0.0585	0.0551234	0.05192
323.15	500	0.1134	0.112001	0.113322
323.15	1000	0.196	0.191263	0.187462
323.15	1299.8	0.1994	0.199964	0.1962
298.15	993	0.1627	0.161731	0.16072
303.15	200	0.056	0.0557805	0.0544703
338.25	692	0.0838	0.0837711	0.0897852
338.25	494	0.0452	0.0451164	0.0443166
343.15	1276	0.0998	0.0988523	0.100252
298.15	592	0.1585	0.158234	0.160158
333.15	6532.8	0.514	0.517621	0.514567
323.15	1406	0.2283	0.226508	0.229555
293.15	3995	0.5021	0.502103	0.504698
333.3	4830	0.5539	0.560016	0.553095
333.15	1500	0.261	0.2593	0.256778
298.15	4042.6	0.577	0.578045	0.582263
293.15	1443	0.1901	0.189874	0.192251
313.15	4020	0.511	0.510809	0.514444
333.15	100	0.008	0.00788584	0.00952651
353.15	1308	0.2181	0.217936	0.217506
323.15	93	0.0145	0.0144527	0.0135912
393.15	2634	0.214	0.213394	0.214197
298.15	195	0.0443	0.044202	0.0427686
323.11	100.3	0.007	0.00719629	0.0068235
343.15	2814	0.1945	0.197346	0.199828
338.25	1093	0.127	0.126776	0.125869
333.15	1000	0.19	0.187905	0.188524
313.15	4000	0.519	0.522847	0.516393
373.15	5730	0.2873	0.288856	0.288067
323.15	400	0.0711	0.071703	0.0702501
333.15	600	0.045	0.0450605	0.0448969
353.25	1592	0.1203	0.120497	0.120993
333.15	760	0.1286	0.130167	0.133029
353.15	2938.3	0.1877	0.189124	0.188916
323.15	1992	0.2332	0.234566	0.23647
313.15	2003	0.322	0.321948	0.322757
323.15	2946	0.3863	0.383664	0.388155
303.2	100	0.01	0.010044	0.0112529
323.15	900	0.0861	0.0864397	0.0913731
303.15	499	0.122	0.121329	0.118156
343.15	1499.9	0.185	0.184086	0.183789
313.15	2000	0.326	0.329249	0.329418
323.15	1299.8	0.0473	0.0469566	0.0485772
363.15	709	0.1012	0.101987	0.10652
303.15	799.9	0.203	0.203774	0.205755
323.15	294	0.0437	0.0437674	0.0421133
333.15	900	0.0737	0.0744677	0.0762182
308.15	893	0.1343	0.134659	0.137579
298.15	1592	0.2837	0.284988	0.28301
323.15	50.3	0.008	0.00797456	0.00961147
303.15	4105	0.3908	0.391152	0.389109
273.15	2283	0.4893	0.487163	0.487071
323.15	209	0.0442	0.0436865	0.0409399
353.15	1361	0.2483	0.245846	0.242758
333.15	4293	0.2547	0.256091	0.254336
303.15	800	0.182	0.182248	0.181376
323.15	20.45	0.006	0.0059241	0.00641664
323.15	200.1	0.021	0.020955	0.0212064
333.15	1100	0.1491	0.149352	0.156349
313.15	4499.4	0.55	0.55044	0.542487
313.15	759	0.0808	0.0818771	0.0811517
353.25	98	0.0104	0.0102497	0.0103394
308.15	661.4	0.1259	0.12587	0.132054
393.15	722	0.0909	0.0906498	0.093553
313.15	632.6	0.111	0.1092	0.104553
312.9	1564	0.3511	0.35024	0.349064
323.15	2547.6	0.216	0.22433	0.223949
298.15	2256	0.3704	0.369164	0.370938
333.19	1300	0.145	0.147588	0.150845
303	2944	0.5599	0.55779	0.556237
298.15	506	0.1427	0.141802	0.140966
298.15	2995	0.544	0.546683	0.543136
303.15	152.1	0.019	0.0189953	0.017525
323.15	1499.8	0.228	0.226877	0.21991
413.15	4419	0.2127	0.212151	0.212205
313.15	1099.9	0.2074	0.207716	0.207089
333.15	3910	0.3739	0.375151	0.372193
328.15	818.2	0.1196	0.119275	0.117712
313.15	1299.9	0.2342	0.233276	0.236462
323.15	1092	0.1397	0.14066	0.140932
313.15	700.1	0.143	0.144589	0.149669
298.15	1192	0.285	0.285383	0.281998
298.15	1992	0.3106	0.311999	0.315956
293.15	1152	0.158	0.156542	0.160847
298.15	1415.9	0.342	0.342085	0.344514
313.15	1500	0.304	0.302458	0.302533
308.15	792	0.1206	0.12075	0.121968
353.25	1492	0.1244	0.124763	0.12239
313.15	200.1	0.045	0.0454579	0.0452288
313.15	500	0.112	0.112856	0.113753
298.15	888.3	0.2005	0.200649	0.194532
353.15	1037	0.15	0.148817	0.147907
308.15	992	0.1478	0.148246	0.14672
343.15	1899.7	0.23	0.232087	0.231225
323.15	1093	0.1192	0.119022	0.119257
313.15	809	0.2052	0.202337	0.199981
318.15	880	0.1354	0.135039	0.135983
313.15	975.2	0.184	0.182661	0.183724
343.2	5198	0.5369	0.539821	0.536823
373.15	1016	0.1283	0.129517	0.129105
313.15	1007	0.182	0.184309	0.183053
298.15	3935	0.4117	0.411468	0.409244
313.15	3719	0.3215	0.319964	0.324996
298.15	194	0.0429	0.0424814	0.0423988
343.15	200.3	0.032	0.0317752	0.033135
373.15	2260	0.1408	0.142217	0.142295
343.15	1699.8	0.206	0.205407	0.204972
323.15	1893	0.2065	0.205855	0.205107
393.15	414	0.0513	0.0511948	0.0537643
373.15	4351	0.2592	0.259157	0.259835
323.15	50.1	0.013	0.0128112	0.0129802
313.15	4994	0.345	0.342337	0.345885
333.15	1099.8	0.1455	0.145825	0.147257
313.15	1500	0.27	0.273742	0.272603
303.15	3562	0.5216	0.524287	0.515972
303.15	800	0.191	0.192707	0.197426
323.15	194	0.0374	0.0372983	0.0355767
338.25	1893	0.198	0.197791	0.192197
303.15	3000	0.479	0.470528	0.473212
323.15	893	0.1175	0.117649	0.119371
333.15	3807	0.2641	0.26259	0.267297
413.15	2656	0.1978	0.194618	0.199467
298.15	194	0.0456	0.0454671	0.0435365
318.15	449	0.1012	0.0998494	0.0905585
413.15	4672	0.2656	0.263743	0.266651
328.15	1752	0.2471	0.245658	0.249563
333.15	940	0.1271	0.127385	0.128716
308.15	500	0.133	0.136598	0.137147
323.15	1193	0.1971	0.198686	0.202804
298.15	593	0.1602	0.16086	0.162504
373.15	429	0.026	0.0255845	0.0264873
303.15	1147	0.1546	0.15451	0.152479
308.15	143	0.0225	0.0227628	0.0228993
313.15	274.8	0.0296	0.0297496	0.0300655
308.15	1842	0.2995	0.299833	0.298085
293.15	1056	0.1465	0.146365	0.147968
333.15	4000	0.483	0.479292	0.485564
333.15	3107	0.2185	0.219603	0.217653
308.15	593	0.1069	0.107031	0.107363
308.15	892	0.1495	0.14912	0.148676
343.15	3978	0.3943	0.393572	0.390424
363.15	1005	0.1585	0.158662	0.15742
338.25	1892	0.1671	0.167644	0.165344
318.15	505.1	0.0823	0.0823169	0.0839911
323.15	1193	0.151	0.151893	0.154386
323.15	2402	0.195	0.195214	0.194561
323.15	1501	0.244	0.244374	0.245894
333.15	751.7	0.112	0.112442	0.112455
323.15	1500	0.247	0.248474	0.246503
303.23	1499.9	0.343	0.348976	0.340286
313.15	900	0.1727	0.174624	0.169129
298.15	1700.1	0.362	0.362014	0.358955
323.15	1293	0.2105	0.212653	0.210757
343.15	9.7	0.002	0.00199022	0.00148628
323.15	834	0.1648	0.164633	0.16357
343.15	250.3	0.0247	0.0251488	0.0261541
323.15	1992	0.2152	0.214924	0.215195
298.15	1793	0.2699	0.26917	0.268459
333.15	5390	0.4472	0.449311	0.447743
323.1	3546	0.5208	0.520785	0.522302
313.15	4144	0.4115	0.401649	0.409234
353.25	1094	0.1026	0.102044	0.101707
333.15	2733.1	0.308	0.304749	0.304422
298.15	386	0.0808	0.0809479	0.0827638
308.15	1492	0.2337	0.233314	0.233274
313.15	1022	0.2	0.203772	0.196826
313.15	3003	0.397	0.392232	0.398843
338.25	1393	0.1413	0.141923	0.143813
333.15	200	0.041	0.0407111	0.0399975
333.15	1699.8	0.2191	0.218423	0.229377
323.15	99.9	0.0182	0.0184239	0.0206156
353.25	993	0.0878	0.0877563	0.0843613
313.15	5994	0.592	0.598171	0.590344
293.15	393	0.06	0.0596535	0.0598275
323.15	1893	0.2209	0.223105	0.225667
298.15	194	0.0418	0.041927	0.0407487
333.15	4001	0.451	0.449715	0.449155
303.15	2000	0.406	0.406564	0.405338
318.15	1132	0.1987	0.196853	0.207226
338.25	294	0.0285	0.0286967	0.0282183
298.15	1692	0.3644	0.359641	0.358436
333.15	3213	0.3907	0.389628	0.392409
323.15	100	0.021	0.0206355	0.019033
323.15	3538	0.4396	0.437859	0.435841
303.15	3000	0.487	0.482202	0.486726
338.25	194	0.0216	0.0213762	0.0229885
313.15	2233.2	0.314	0.313803	0.310371
323.15	599.8	0.11	0.108915	0.108819
313.15	384	0.0606	0.0587599	0.0606222
308.15	495.4	0.0969	0.0967733	0.0946728
308.15	1000	0.24	0.244641	0.237664
313.15	1401	0.3391	0.332717	0.329751
298.15	999.8	0.231	0.232118	0.224862
298.15	1092	0.2089	0.209115	0.212056
353.15	451	0.0756	0.0746487	0.076841
353.15	5750	0.3726	0.369649	0.372195
313.15	5999	0.621	0.622952	0.619446
303.22	49.9	0.016	0.0156804	0.0141027
313.15	2539.1	0.378	0.377498	0.376185
323.15	1700.7	0.253	0.252346	0.254715
308.15	1193	0.2054	0.205098	0.204548
313.15	1641	0.25	0.248395	0.247685
308.15	500	0.13	0.127348	0.124105
323.15	1593	0.1666	0.166718	0.163277
313.15	1499.8	0.263	0.260237	0.26333
353.15	1014	0.1746	0.174203	0.17215
343.15	1201	0.121	0.122623	0.126948
353.15	4560	0.3481	0.346401	0.348269
353.25	594	0.0526	0.0523849	0.0528509
328.15	659.4	0.0967	0.0963601	0.0949266
323.15	1292	0.1782	0.178366	0.175763
343.15	99.8	0.011	0.0110139	0.00913327
308.15	1192	0.1927	0.192528	0.19017
313.15	201	0.051	0.0504172	0.0485412
308.15	1093	0.1607	0.160993	0.158424
298.15	733.5	0.1676	0.167488	0.165865
298.15	1199.8	0.276	0.277926	0.27906
323.15	1239	0.1236	0.122982	0.121064
298.15	1093	0.2239	0.223957	0.223022
338.25	294	0.0324	0.0323205	0.0314282
338.25	1493	0.1285	0.128444	0.125165
393.15	406	0.0702	0.0688633	0.0689489
318.15	102	0.0187	0.0188467	0.0233297
308.15	671	0.1504	0.149818	0.144426
313.15	4001	0.533	0.536723	0.532038
313.15	3000	0.424	0.427559	0.427309
313.15	200	0.042	0.0422747	0.0411015
328.15	807.9	0.1073	0.107375	0.108211
318.15	895.2	0.1487	0.148313	0.144461
313.15	200	0.047	0.046967	0.0462008
338.15	480.3	0.0554	0.0553152	0.051223
313.15	5994	0.61	0.61215	0.610443
298.15	465.4	0.0973	0.0974321	0.096595
353.25	1793	0.1652	0.164827	0.169722
328.15	337.6	0.0495	0.0493383	0.0467933
373.15	1008	0.1603	0.158195	0.159797
298.15	622.1	0.156	0.155721	0.149362
323.15	6004	0.628	0.630482	0.625765
303.15	3679	0.5022	0.507885	0.503069
303.15	1199.5	0.27	0.272773	0.268824
303.15	1197.2	0.1593	0.163275	0.166065
333.15	1699.8	0.2111	0.209874	0.21046
333.15	502	0.0918	0.0927588	0.0935842
303.15	4000	0.583	0.578939	0.582816
338.25	1193	0.1234	0.122942	0.120918
313.15	5146.4	0.553	0.551623	0.555591
333.15	899.8	0.1298	0.131674	0.124916
303.15	399.8	0.093	0.0923354	0.0912518
303.15	399.9	0.112	0.111497	0.111832
353.15	5690	0.3749	0.376206	0.377145
323.15	999.8	0.191	0.191439	0.190252
373.15	2080	0.1397	0.140223	0.138931
303.15	3026	0.2947	0.293587	0.294984
328.15	1852	0.2589	0.25768	0.256036
298.15	2482.9	0.446	0.445267	0.446379
323.15	800.5	0.142	0.140453	0.140593
338.25	893	0.0952	0.0957128	0.09742
333.15	99.87	0.0166	0.0165037	0.0178016
308.15	1893	0.2814	0.280262	0.273852
323.15	1000	0.188	0.186277	0.186353
313.15	3030	0.438	0.438102	0.437
333.15	2000	0.324	0.321916	0.322497
333.15	100	0.015	0.0152008	0.0141374
313.15	713.2	0.1075	0.107836	0.108685
338.25	1592	0.1364	0.136398	0.133597
353.15	717	0.1093	0.10783	0.109751
313.15	4138.9	0.501	0.501107	0.500273
333.15	500	0.038	0.0378836	0.0335312
393.15	722	0.1167	0.115137	0.115322
318.15	665.2	0.1081	0.108108	0.108766
343.15	3944	0.244	0.24219	0.246147
298.15	206	0.0607	0.0603307	0.059213
313.15	50.2	0.0118	0.0120103	0.0138896
333.15	4013	0.446	0.44934	0.444288
313.15	49.9	0.0119	0.0118296	0.0135732
343.15	399.3	0.03	0.030107	0.0293115
298.15	934	0.2086	0.209381	0.204428
333.15	600	0.107	0.105814	0.103568
303.15	1499	0.311	0.312345	0.307041
308.15	943	0.1895	0.189674	0.18522
333.15	1700	0.2132	0.214233	0.215882
298.15	1593	0.3494	0.342962	0.346971
343.15	1462.8	0.102	0.100693	0.0965891
298.15	2586	0.4051	0.40635	0.407632
343.15	49.8	0.004	0.00400235	0.00208433
318.15	681	0.1364	0.135599	0.139842
343.15	599.8	0.101	0.100256	0.0929333
323.15	1593	0.1923	0.193724	0.193148
323.15	793	0.1159	0.115633	0.115605
353.25	494	0.0479	0.0481472	0.0502748
343.15	1100.7	0.117	0.117244	0.116128
313.15	200	0.041	0.0408771	0.0383019
308.15	1393	0.2198	0.218832	0.22279
323.15	3198.1	0.3298	0.328084	0.326372
313.15	1299.9	0.1445	0.143409	0.143943
313.15	800	0.174	0.174462	0.175154
323.15	993	0.1174	0.117411	0.115517
303.15	1001	0.248	0.246888	0.251155
308.15	1293	0.1747	0.174159	0.175474
313.15	999.9	0.1912	0.191174	0.191701
323.15	501	0.098	0.0978278	0.0975339
313.15	899.8	0.1652	0.164662	0.164783
323.15	1099.88	0.1801	0.181042	0.181836
323.15	144	0.0196	0.0198285	0.0181286
303.15	1707	0.2112	0.213422	0.216044
308.15	693	0.0994	0.0988056	0.0963908
308.15	993	0.1665	0.165678	0.163776
313.15	587.3	0.119	0.117783	0.11838
323.15	100	0.022	0.0215977	0.0214748
298.15	293	0.0681	0.0679894	0.0678117
303.15	1152	0.1347	0.133296	0.135623
343.15	1100.9	0.135	0.135794	0.139485
298.15	200	0.057	0.0577968	0.0572215
323.15	594	0.0857	0.0857588	0.0890497
313.15	3826	0.4889	0.487882	0.488847
328.15	341.9	0.0474	0.0475368	0.0453987
343.15	4301	0.411	0.412898	0.413267
353.25	693	0.0691	0.0695173	0.0689947
323.15	1192	0.1663	0.166268	0.163614
323.15	1300.2	0.202	0.201935	0.2064
333.15	1831	0.1278	0.128001	0.127415
273.15	2424	0.35	0.359117	0.350464
353.25	1792.9	0.1473	0.146852	0.14807
303.15	768.2	0.1065	0.108389	0.105512
298.15	1655.8	0.314	0.312186	0.316065
333.15	1853.8	0.272	0.271616	0.269963
323.15	1192	0.1611	0.1612	0.161653
323.15	100	0.026	0.0260244	0.0255171
343.15	199.8	0.039	0.0378518	0.0357045
333.15	999.86	0.1455	0.145532	0.146275
308.15	1511	0.2575	0.255958	0.254027
313.15	1713	0.3364	0.340251	0.343015
298.15	1193	0.2443	0.243988	0.241988
323.15	1593	0.2123	0.209436	0.213687
333.15	1299.7	0.1712	0.172407	0.171378
323.15	1693	0.1758	0.176083	0.177405
313.15	3000	0.439	0.440696	0.435997
323.15	194	0.0227	0.0225315	0.0246829
313.15	107	0.024	0.0240518	0.0233681
323.15	694	0.0931	0.0931235	0.094905
298.15	1924	0.1882	0.189195	0.18892
333.15	4944.2	0.484	0.486093	0.494056
333.15	1500	0.107	0.105708	0.105476
318.15	423.5	0.0692	0.0692249	0.0719972
313.15	1512	0.253	0.257043	0.256311
298.15	992	0.2445	0.242559	0.241592
338.25	1893	0.159	0.159	0.158606
333.15	999.9	0.1424	0.142415	0.144714
338.25	693	0.0669	0.0668387	0.0642052
298.15	305.1	0.064	0.0640133	0.0652049
323.15	999.8	0.09	0.0901287	0.0850696
303.15	1001.3	0.118	0.11773	0.117294
343.15	99.8	0.015	0.0149683	0.0151339
313.15	5996	0.448	0.449119	0.447055
298.15	500.1	0.127	0.127313	0.12329
333.15	1195.4	0.0919	0.0921809	0.0938305
343.15	3216	0.2689	0.269121	0.27191
323.15	1693	0.2019	0.203403	0.202501
338.15	164.8	0.021	0.0209144	0.0183296
313.15	6018	0.624	0.626166	0.62447
323.15	1760	0.3054	0.3063	0.305693
303.15	4000	0.567	0.56481	0.563858
323.15	1099.9	0.1671	0.16703	0.167399
298.15	1193	0.2259	0.225712	0.227843
333.09	999.8	0.065	0.0661162	0.0674598
313.15	1503	0.26	0.261872	0.260099
323.15	1000.02	0.1656	0.166307	0.171775
338.25	1693	0.1666	0.167217	0.168602
308.15	1354	0.2391	0.240357	0.239327
323.15	793	0.0886	0.088364	0.0863935
298.15	185	0.0431	0.0431322	0.0414524
318.15	260.1	0.0436	0.0435679	0.0426517
298.15	318	0.0943	0.0934649	0.0931029
323.15	402	0.0383	0.0385334	0.0364813
353.25	1693	0.1205	0.12056	0.120656
323.15	800.4	0.128	0.127944	0.130177
298.14	69.627	0.0356	0.0359333	0.034912
318.15	1361	0.2267	0.225201	0.216828
353.25	594	0.0451	0.045164	0.0442448
313.15	1700	0.2903	0.288395	0.285177
323.15	200.1	0.0369	0.0369372	0.0367397
333.15	5999	0.537	0.536499	0.537465
323.15	892	0.1546	0.155007	0.150509
313.15	4002	0.495	0.498642	0.499627
318.15	2445	0.3409	0.342849	0.337318
323.15	2000	0.305	0.305119	0.30595
298.15	1392	0.275	0.276339	0.272795
303.15	799.9	0.172	0.171902	0.169706
313.15	200	0.045	0.0447685	0.0437377
308.15	1993	0.3091	0.31174	0.310281
373.15	2670	0.1814	0.181871	0.183729
343.15	1399.9	0.095	0.096469	0.0950003
333.15	200	0.0391	0.0390532	0.0384143
298.15	693	0.141	0.140785	0.139719
308.15	893	0.1253	0.12485	0.125802
343.15	1700	0.193	0.193859	0.189709
283.15	1117	0.2995	0.296129	0.295982
333.15	3820	0.3781	0.377928	0.376566
363.15	1616	0.2331	0.233428	0.234655
323.15	99.9	0.023	0.022405	0.0212305
298.15	1693	0.3189	0.31658	0.317125
303.15	2000	0.365	0.365626	0.367135
353.25	994	0.0936	0.0935122	0.0908094
308.15	1593	0.2093	0.208902	0.205465
322.9	878	0.1974	0.198752	0.199212
343.15	399.8	0.063	0.063657	0.0628606
303.15	1000	0.218	0.216759	0.214901
373.15	1916	0.2631	0.261966	0.261544
353.25	1093	0.0855	0.0853903	0.08678
323.15	1000	0.199	0.217778	0.211425
298.15	1831	0.3208	0.326527	0.320105
323.15	399.9	0.0409	0.0407584	0.0396171
308.15	100	0.027	0.0266615	0.0251081
298.15	100	0.035	0.0341822	0.0351338
313.15	1460	0.2937	0.299553	0.302263
323.15	49.8	0.006	0.00600081	0.00458996
333.15	1000	0.087	0.0867155	0.0832243
298.15	1700	0.352	0.358395	0.353165
313.15	3323.5	0.488	0.488155	0.482913
323.15	999.9	0.0365	0.036338	0.0344857
323.15	99.8	0.01	0.0101371	0.0106287
328.15	251.1	0.0336	0.0337081	0.0354349
303.15	99.8	0.025	0.0250733	0.0264111
313.15	1185	0.2003	0.190263	0.188048
323.15	1792	0.2339	0.232076	0.235668
343.15	599.8	0.043	0.0434321	0.0438766
303.15	101	0.029	0.0290128	0.0298397
298.15	1062	0.1587	0.157583	0.159093
303.15	1099.8	0.211	0.21118	0.208839
298.15	2368.7	0.477	0.474296	0.478785
303.15	19.8	0.007	0.00696267	0.00957455
313.15	1191	0.121	0.121175	0.119447
318.15	2128	0.3105	0.31081	0.308184
338.15	892.2	0.1134	0.11293	0.11401
313.15	1100	0.0482	0.048029	0.046784
323.15	201	0.042	0.0415148	0.0462696
338.25	295	0.0363	0.0360684	0.035876
333.15	559	0.0967	0.0984012	0.0986452
298.15	293	0.0633	0.0630514	0.0590103
353.25	894	0.0887	0.0884333	0.0904087
308.15	347.5	0.0666	0.0666963	0.0671164
308.15	593	0.1106	0.109844	0.112571
333.15	2740	0.3385	0.339791	0.335682
373.15	1929	0.2222	0.222285	0.22585
313.15	80.2	0.0088	0.00881434	0.0108914
308.15	509	0.1252	0.123991	0.129552
333.15	100	0.021	0.0209824	0.020617
343.15	19.9	0.005	0.00488738	0.00492381
343.15	546	0.0459	0.0461079	0.0456603
323.15	5000	0.543	0.541362	0.543757
353.25	1193	0.1034	0.103755	0.105392
333.24	50	0.0112	0.0111813	0.0111323
323.09	1300	0.186	0.196698	0.199502
393.15	2697	0.163	0.162004	0.164256
298.15	199.6	0.06	0.0605109	0.0608068
333.15	4068.3	0.399	0.403426	0.393392
333.15	756.2	0.0826	0.0841572	0.0821608
313.15	1199.8	0.227	0.228022	0.222846
323.15	699.8	0.116	0.117396	0.118084
338.15	739.2	0.091	0.0908739	0.0941621
298.15	2788	0.3346	0.331135	0.333742
303.15	4189	0.5663	0.567452	0.564536
313.15	2669.6	0.3199	0.3245	0.325336
333.15	3556	0.2195	0.219708	0.221478
313.15	299.8	0.067	0.0669054	0.0672679
313.15	4472	0.352	0.352714	0.354081
308.15	892	0.151	0.150558	0.149162
298.15	2683.5	0.487	0.489727	0.488265
298.15	492	0.1373	0.136975	0.136437
343.15	50.1	0.006	0.00611521	0.00480985
298.15	543.3	0.1133	0.113485	0.114829
338.25	1992	0.175	0.175479	0.178946
303.15	1199.9	0.137	0.138476	0.1366
353.25	1593	0.1487	0.148439	0.146775
323.15	992	0.1408	0.140206	0.140034
303.15	6001	0.648	0.66276	0.649675
313.15	3099.4	0.392	0.391351	0.39049
303.15	49.9	0.011	0.0110201	0.0111332
298.15	493	0.1032	0.102846	0.104404
333.15	1714	0.2371	0.23378	0.237562
298.15	3794.1	0.605	0.611955	0.601877
333.15	504	0.087	0.0865896	0.0823348
353.15	4610	0.3216	0.32145	0.322283
323.15	199.6	0.036	0.0355504	0.0370606
323.15	899.9	0.1452	0.148627	0.145034
308.15	214	0.0546	0.0542517	0.0503173
313.15	1105	0.2216	0.218523	0.216491
323.15	67.699	0.0244	0.0240172	0.0249417
298.15	393	0.0681	0.0678326	0.067718
333.15	1500.1	0.1177	0.11857	0.118313
303.15	4533	0.413	0.413966	0.415127
298.15	593	0.1228	0.122365	0.124866
353.25	1793	0.1472	0.147738	0.149662
328.15	858	0.1482	0.147634	0.139119
303.15	1000	0.23	0.230442	0.229383
338.25	1693	0.1443	0.14407	0.143076
313.15	1001	0.117	0.117558	0.115928
353.25	294	0.0237	0.0238075	0.024592
283.15	376	0.1177	0.11657	0.117491
313.15	4009	0.351	0.347354	0.343872
373.15	1321	0.2149	0.214219	0.212158
298.2	3360	0.6347	0.629407	0.629545
313.15	200.2	0.0412	0.0410183	0.0415114
333.15	100	0.016	0.0160039	0.0152232
343.15	50	0.006	0.00606963	0.00705563
313.15	50	0.012	0.0116016	0.0106245
343.15	2732.5	0.2361	0.234493	0.235536
323.15	800.3	0.0738	0.0745198	0.074599
303.15	200.7	0.048	0.0479214	0.0489908
333.15	399.8	0.035	0.0350048	0.0341124
333.24	1000	0.1802	0.18124	0.181574
323.15	1393	0.2243	0.222904	0.229454
303.16	100	0.027	0.0268409	0.0260048
308.15	1492	0.2471	0.247495	0.249664
323.15	1000	0.179	0.177819	0.175768
338.25	196	0.0246	0.0244724	0.0243881
323.15	1532.9	0.1339	0.133721	0.136844
323.15	500	0.108	0.106941	0.105384
328.15	2280	0.3002	0.299628	0.29936
298.15	2781.6	0.472	0.471515	0.472014
318.15	487.3	0.075	0.0750803	0.0737719
328.15	739.2	0.1083	0.108009	0.111255
323.15	432.4	0.0414	0.0411133	0.0377435
323.15	1247	0.2428	0.24449	0.250007
313.15	100.1	0.022	0.022059	0.0226627
318.15	902.4	0.1464	0.146138	0.145069
318.15	585.3	0.0977	0.0975755	0.0958753
363.15	729	0.1338	0.134557	0.134899
303.15	800	0.194	0.195321	0.196455
308.15	2000	0.389	0.395341	0.392089
333.15	400	0.061	0.0606621	0.0627396
298.15	3233	0.527	0.529519	0.528532
333.15	732.5	0.107	0.105296	0.10895
313.15	2727	0.242	0.242507	0.244181
323.15	1693	0.1873	0.18675	0.189738
313.15	1700.4	0.1838	0.18401	0.182328
338.25	1993	0.1899	0.192064	0.19071
323.21	65.424	0.0267	0.0265581	0.0240848
323.15	1199.1	0.199	0.198102	0.198952
333.15	501	0.087	0.0873186	0.0911851
333.15	2535	0.2997	0.283239	0.277298
323.15	1392	0.224	0.224839	0.227536
333.15	1899.6	0.232	0.234453	0.235415
323.15	1001.1	0.145	0.143847	0.150593
333.15	100	0.02	0.0186366	0.0166854
308.15	100	0.028	0.0291782	0.0295351
333.15	164.4	0.0156	0.0157924	0.015964
333.15	1617	0.2262	0.222581	0.224617
333.15	1899.5	0.234	0.235086	0.236218
323.15	100	0.0122	0.0122693	0.0116276
343.15	799.9	0.101	0.101495	0.100936
308.15	1993	0.2522	0.252809	0.246827
338.25	1292	0.1471	0.147494	0.142044
333.15	2543	0.3285	0.332619	0.331517
308.15	193	0.0312	0.031005	0.0333745
313.15	100	0.024	0.023039	0.0223374
303.15	1199.84	0.278	0.280434	0.269942
313.15	50	0.001319	0.00150484	0.00558471
343.15	199.8	0.028	0.0282356	0.029464
323.15	1593	0.2493	0.248473	0.249487
308.15	2935	0.4081	0.407393	0.405936
333.15	1700.2	0.1316	0.132951	0.132152
413.15	438	0.02	0.0198591	0.0209214
298.15	4489.2	0.592	0.589336	0.592388
323.15	400.3	0.069	0.0681607	0.0701561
333.15	2668	0.183	0.18495	0.186191
323.15	792	0.1388	0.137907	0.139499
298.15	342.4	0.08	0.0799806	0.0778578
313.15	699.7	0.136	0.136149	0.136319
323.15	1732	0.1335	0.13338	0.135245
373.15	414	0.0557	0.0566947	0.0579036
323.15	200	0.043	0.0428549	0.0414445
373.15	1771	0.2345	0.232555	0.232475
308.15	993	0.1642	0.164071	0.160435
353.15	2080	0.2209	0.225754	0.233648
298.15	793	0.1701	0.169996	0.170857
353.25	393	0.0372	0.0369889	0.038648
313.15	4000	0.508	0.51468	0.504813
298.15	693	0.1519	0.151433	0.150147
308.15	252.2	0.045	0.0449973	0.0436719
323.18	76.862	0.0241	0.0237222	0.0227141
333.15	200.2	0.0186	0.0183578	0.0191017
323.15	1793	0.2145	0.214675	0.212651
308.15	393	0.0749	0.0746593	0.0789033
323.22	71.013	0.0267	0.0266333	0.0262329
323.15	1193	0.1973	0.196629	0.199923
338.15	902.5	0.1112	0.110741	0.112138
343.15	100.2	0.015	0.0150846	0.0142856
323.15	1099.8	0.207	0.205161	0.203995
323.15	1893	0.2239	0.224723	0.223953
313.15	1280.6	0.1443	0.150541	0.151809
313.15	1499.9	0.2663	0.263942	0.26746
318.15	2796	0.3717	0.372766	0.365703
333.25	699.9	0.047	0.0476213	0.0474851
333.15	162.6	0.0131	0.0131455	0.0125296
298.15	2684	0.4154	0.417103	0.415439
303.15	100.4	0.029	0.0289659	0.0263978
343.15	199.9	0.028	0.0278193	0.0307569
313.15	800	0.161	0.160185	0.159756
338.25	94	0.0099	0.00973905	0.00949428
298.15	500	0.155	0.153812	0.14718
298.15	300.2	0.08	0.0796844	0.0840419
313.15	513.1	0.0547	0.0548367	0.0592648
363.15	1942	0.3061	0.279382	0.293074
298.15	500	0.149	0.148044	0.146798
333.15	200	0.019	0.0191893	0.0183213
313.15	600	0.125	0.124668	0.123667
353.15	708	0.1255	0.125623	0.120847
333.15	1276	0.1123	0.112836	0.110492
343.15	599.8	0.087	0.0866154	0.0839683
323.15	500	0.099	0.0991438	0.101683
333.15	507	0.0993	0.0990883	0.0992488
313.15	605.9	0.139	0.13791	0.13798
298.15	1693	0.2997	0.298746	0.300064
298.15	94	0.0275	0.027852	0.02668
333.1	948	0.1864	0.188084	0.185041
303.15	50.3	0.015	0.0151357	0.0182684
353.25	1493	0.1076	0.10753	0.105575
323.15	100.5	0.017	0.0170294	0.0173849
353.25	993	0.0977	0.0974234	0.0974065
343.15	699.7	0.09	0.0901667	0.0911468
303.15	712	0.1263	0.126332	0.125637
318.15	852	0.1621	0.162559	0.16348
333.15	899.65	0.1325	0.132856	0.130328
303.15	3141	0.4885	0.487784	0.487638
303.15	998.7	0.195	0.194683	0.194907
318.15	1524	0.2426	0.240714	0.24409
313.15	1899.7	0.311	0.316931	0.313417
353.25	1192	0.0876	0.0876622	0.0894833
373.15	765	0.0993	0.0993924	0.0975701
313.15	2000	0.308	0.304131	0.306809
303.15	200	0.055	0.0552091	0.0555403
313.15	501	0.112	0.112759	0.112908
313.15	800	0.149	0.148581	0.147639
298.15	5225.3	0.637	0.639331	0.634046
323.15	1000	0.18	0.180999	0.175778
323.15	2263	0.3251	0.323002	0.326944
338.25	993	0.0939	0.0939103	0.0939341
338.25	1993	0.1662	0.166418	0.163721
313.15	2447.1	0.364	0.361275	0.360452
333.15	943.1	0.15	0.150166	0.149304
323.15	99.9	0.0714	0.0711208	0.0706267
343.15	999.6	0.125	0.124779	0.125532
313.15	4845	0.54	0.541568	0.539774
323.15	94	0.0123	0.0122644	0.012972
313.15	1499.9	0.256	0.251024	0.253502
343.15	2292	0.2749	0.274084	0.27413
308.15	493	0.0899	0.0900398	0.091693
303.15	4002	0.551	0.552021	0.552117
333.15	2000	0.278	0.281854	0.280975
323.15	400.6	0.076	0.076022	0.0756914
353.25	1292	0.1184	0.118606	0.117757
333.15	2454.1	0.26	0.259855	0.261441
303.15	201	0.053	0.0529394	0.0510292
333.15	50	0.0113	0.0107441	0.00969545
323.15	2204.9	0.2459	0.243713	0.246951
313.15	5001	0.57	0.570501	0.571959
298.15	293	0.0827	0.0827222	0.077306
298.15	2902.2	0.525	0.523635	0.524535
318.15	605	0.1253	0.124759	0.129137
298.15	793	0.2063	0.206885	0.20948
298.15	2401	0.2267	0.226819	0.227522
323.15	1499.9	0.2233	0.222653	0.224489
313.15	1279.8	0.23	0.230728	0.22607
333.15	1900.44	0.2462	0.246215	0.247638
353.25	1393	0.1175	0.117297	0.116878
333.15	400	0.061	0.0614685	0.065518
343.15	912	0.0672	0.0675203	0.0684925
308.15	257.5	0.0505	0.0504832	0.0457348
338.25	1092	0.1022	0.102383	0.103142
323.15	1199.6	0.221	0.22039	0.220713
303.15	19.9	0.0064	0.00636639	0.00855142
313.15	1053.2	0.192	0.189953	0.191658
353.15	3020	0.2449	0.245162	0.245193
313.16	1500	0.129	0.129022	0.126689
333.15	201	0.0376	0.0376614	0.0366122
333.15	1299.89	0.1812	0.182357	0.178555
328.15	2580	0.3243	0.325763	0.322123
308.15	1493	0.2403	0.240542	0.242704
303.15	1706.3	0.2627	0.259013	0.262751
318.15	420.1	0.0702	0.070138	0.0716974
333.15	1432	0.2119	0.208303	0.209606
298.15	499.7	0.0631	0.0635974	0.0616455
313.15	200.3	0.048	0.0480361	0.0495158
313.15	5463.8	0.567	0.566455	0.563711
298.15	708.4	0.1476	0.147354	0.146858
303.15	2609	0.441	0.442958	0.444868
323.14	700	0.108	0.113969	0.115382
373.15	490	0.0866	0.0870297	0.0815481
333.15	1259.5	0.1343	0.135765	0.136152
323.15	992	0.1425	0.141981	0.134288
323.15	1400.9	0.251	0.250084	0.24776
313.15	2399.5	0.2333	0.244517	0.245176
323.15	1500	0.276	0.265827	0.259108
313.15	600	0.116	0.116177	0.117834
323.15	593	0.0885	0.08787	0.0939048
323.15	1192	0.1511	0.151759	0.149812
298.15	293	0.0633	0.0630138	0.0668993
343.15	49.7	0.006	0.00595304	0.00566156
333.15	699.9	0.0585	0.0585968	0.0587118
323.15	1792	0.2731	0.271033	0.271758
373.15	4580	0.296	0.297612	0.297709
303.15	1399.9	0.311	0.312818	0.317924
298.15	1392	0.2657	0.26589	0.266212
298.15	3478	0.3833	0.378041	0.384387
343.15	299.7	0.04	0.0402417	0.0385779
298.15	99.9	0.031	0.031126	0.0319541
333.15	50	0.043	0.0427424	0.0439446
323.15	699.8	0.1127	0.112428	0.110109
313.15	1226	0.1767	0.167473	0.167293
298.15	4610.4	0.615	0.615287	0.61732
338.25	1392	0.157	0.157487	0.156126
353.25	794	0.0598	0.0598041	0.0579172
333.15	3545	0.3929	0.396288	0.393537
353.25	693	0.0672	0.0669932	0.0643088
323.15	1593	0.2119	0.211869	0.209075
303.15	6000	0.691	0.691678	0.691794
333.15	4021	0.455	0.452678	0.450157
323.15	2923	0.2287	0.229314	0.228953
333.15	100	0.01	0.0099049	0.00642167
343.15	1759	0.1589	0.158047	0.168195
318.15	248.9	0.0386	0.0386771	0.0410913
318.15	1934	0.2895	0.29057	0.29026
313.25	49.9	0.019	0.0186999	0.0179406
303.15	99.7	0.022	0.0218972	0.0222047
353.25	294	0.0264	0.0263241	0.0260923
303.15	440.9	0.0652	0.0659896	0.0642658
308.15	649.3	0.1266	0.126393	0.131959
313.15	1878.5	0.345	0.346121	0.345888
333.1	2702	0.4067	0.407837	0.408026
313.15	199	0.0555	0.0545705	0.0537275
323.17	1300	0.2493	0.249852	0.253997
308.15	492	0.0769	0.077059	0.0797256
323.15	693	0.1233	0.122344	0.121008
303.15	1209.3	0.1982	0.199134	0.200264
333.15	2743.2	0.358	0.358399	0.357189
298.15	1501.9	0.316	0.305284	0.316087
333.15	1139.1	0.185	0.185794	0.184363
323.15	1500.2	0.182569	0.182192	0.186317
298.15	500.3	0.1162	0.116165	0.114904
313.15	199.6	0.0443	0.0447637	0.0434863
313.15	1700	0.271	0.270071	0.271086
313.15	1499.9	0.2624	0.257876	0.257501
323.15	500	0.103	0.103906	0.102848
302.8	2066	0.4652	0.46276	0.464981
298.15	892	0.1926	0.192924	0.193721
333.15	1999	0.254	0.254386	0.248787
323.15	3461	0.4216	0.42374	0.419927
333.15	2710.1	0.28	0.280742	0.278517
323.15	1493	0.2372	0.234604	0.230598
308.15	144	0.0263	0.0262563	0.0252336
338.25	693	0.0812	0.0810693	0.0797488
313.15	500	0.107	0.105733	0.107962
333.15	864	0.0706	0.071246	0.0734282
328.15	262	0.0364	0.0365064	0.0369386
318.15	950	0.1769	0.175336	0.177245
313.15	506	0.111	0.108807	0.106627
333.15	100	0.017	0.0172884	0.0231222
333.15	3471	0.417	0.416862	0.419158
333.15	2009	0.277	0.274387	0.281291
333.15	1407	0.2467	0.245468	0.246915
343.15	2519	0.154	0.154141	0.155343
313.15	3999	0.535	0.538006	0.53629
303.15	1100	0.26	0.261428	0.268025
323.15	794	0.1352	0.135366	0.138375
323.15	1300	0.115	0.115454	0.114463
333.15	100	0.02	0.0200768	0.0193503
353.25	694	0.0632	0.0631116	0.0639364
303.2	1300.1	0.26	0.265071	0.265494
313.15	422	0.101	0.10007	0.104051
298.15	1469.4	0.33	0.330206	0.326522
298.15	3801.3	0.541	0.542223	0.540293
333.15	4501	0.389	0.391984	0.395216
323.15	892	0.0987	0.0986261	0.0980313
303.15	500	0.129	0.129096	0.128365
323.15	1692	0.2689	0.265407	0.269339
323.15	1246	0.0997	0.100319	0.0982299
303.15	199.8	0.058	0.0577746	0.0590611
318.15	345	0.0565	0.0565339	0.0564122
318.15	340.3	0.057	0.0569482	0.0588179
393.15	1607	0.1956	0.195877	0.19618
333.15	3530	0.3986	0.39862	0.401451
298.15	1093	0.1893	0.189123	0.191464
313.15	400	0.086	0.0855928	0.0845575
313.15	1299.8	0.183	0.181704	0.175084
308.15	1192	0.1995	0.199905	0.198502
308.15	793	0.1351	0.134212	0.132374
313.15	1630.4	0.27	0.265734	0.271355
323.15	2000	0.322	0.322515	0.322742
328.15	1518	0.2215	0.219093	0.210766
328.15	2163	0.2901	0.288988	0.290294
323.15	1792	0.197	0.196445	0.196773
308.15	1692	0.2589	0.25818	0.258633
298.15	1292	0.3036	0.304391	0.304662
323.15	893	0.1067	0.10654	0.104828
353.15	1030	0.1049	0.105016	0.103736
413.15	2792	0.104	0.104019	0.104392
313.15	399.8	0.0481	0.0480411	0.0512959
363.15	406	0.063	0.0622275	0.0592179
298.15	699.8	0.176	0.178487	0.178146
313.15	2006	0.314	0.319272	0.318765
313.17	63.04	0.0306	0.0304498	0.0289644
323.15	99.9	0.0169	0.0169843	0.0176675
333.15	4224	0.4598	0.464292	0.459668
373.15	1617	0.2137	0.212458	0.220665
313.15	1017	0.197	0.201802	0.19699
338.25	394	0.0475	0.0474631	0.04915
313.15	1000	0.186	0.185962	0.186893
373.15	5670	0.3509	0.347749	0.347691
323.15	1492	0.1841	0.184469	0.183463
313.15	899.8	0.135	0.129585	0.13311
303.15	100	0.029	0.0286627	0.0299651
343.15	50	0.007	0.00705348	0.00580381
313.15	1535.8	0.3	0.29591	0.29501
308.15	194	0.0372	0.0374136	0.0382752
353.15	3010	0.2369	0.237306	0.238209
313.15	784	0.1904	0.189607	0.190116
333.15	501	0.045	0.0461823	0.050081
323.15	1299.94	0.2083	0.209349	0.203363
298.15	1893	0.3363	0.338093	0.341733
313.15	108	0.023	0.0225042	0.0213646
313.15	201	0.046	0.0462433	0.0492796
323.17	1500	0.21	0.214856	0.225708
318.15	336	0.0773	0.0758676	0.071302
298.15	1493	0.2316	0.230841	0.223877
313.15	600	0.061	0.0605403	0.0610573
313.15	1899.8	0.2028	0.203866	0.203675
303.15	600.7	0.126	0.125876	0.127792
333.15	1500	0.124	0.123712	0.117457
308.15	893	0.1596	0.158956	0.16245
353.15	1558.6	0.1125	0.116222	0.115334
333.15	49.91	0.0089	0.00885607	0.00957207
353.15	1700.1	0.1025	0.101959	0.106026
333.15	900.1	0.1223	0.122369	0.122945
297.8	1336	0.38	0.383098	0.376086
333.15	1899.8	0.2269	0.22796	0.227902
303.15	799.9	0.096	0.0966185	0.0967379
298.15	1293	0.219	0.218515	0.213516
308.15	1492	0.2328	0.231837	0.230419
298.15	892	0.2241	0.225052	0.23577
338.25	1793	0.1891	0.188694	0.186687
298.15	1992	0.2935	0.293642	0.287781
333.15	5142.7	0.434	0.433599	0.437532
353.25	294	0.0227	0.0227636	0.0202509
333.15	200	0.038	0.0363238	0.0351254
413.15	1279	0.057	0.0565215	0.0584032
303.15	5002	0.638	0.641228	0.638124
298.15	624.7	0.1304	0.130637	0.131252
333.15	2341	0.284	0.282921	0.28491
338.25	393	0.045	0.0447606	0.0430656
323.15	229	0.0492	0.0496228	0.0523519
323.15	199.98	0.0387	0.0389431	0.0401455
313.15	49.9	0.012	0.0122105	0.0110311
323.15	399.9	0.081	0.0804491	0.0805704
323.15	593	0.0802	0.0802759	0.0824028
323.15	293	0.0566	0.0556474	0.0542214
313.15	2245	0.2063	0.206956	0.203422
353.25	297	0.0295	0.0296329	0.0286602
353.25	145	0.0124	0.0122091	0.0114266
328.15	604	0.1167	0.114785	0.109514
328.15	98.6	0.0138	0.0138291	0.0127926
323.15	3000	0.399	0.400289	0.404524
303.15	76.4	0.0096	0.00960969	0.00891086
298.15	2056.6	0.368	0.365485	0.370016
333.15	520.3	0.094	0.0940554	0.0955462
338.15	172.8	0.0213	0.0212806	0.0174072
298.15	1993	0.3388	0.339093	0.336499
333.15	4591	0.4605	0.461837	0.464944
323.15	1992	0.2961	0.297522	0.295366
313.15	502	0.05	0.0499412	0.0453305
393.15	434	0.022	0.0221659	0.0213892
333.15	3395.6	0.389	0.387705	0.391394
313.15	1628	0.1407	0.142751	0.139401
303.15	999.8	0.235	0.235006	0.236905
413.15	415	0.0274	0.0270991	0.029689
323.2	399.9	0.064	0.0665242	0.0731159
323.15	1293	0.1619	0.162453	0.161498
353.25	1293	0.111	0.111196	0.112184
318.15	724.7	0.1116	0.111637	0.110388
318.15	565.2	0.0867	0.0870963	0.0845799
343.15	1199.8	0.144	0.144071	0.146545
393.15	411	0.0305	0.0304706	0.0303349
308.15	393	0.0572	0.0571622	0.0590264
298.15	993	0.2009	0.200834	0.201778
313.15	399.9	0.0841	0.0842491	0.0857218
318.15	740	0.1234	0.1231	0.124866
323.15	692	0.1025	0.102337	0.104344
338.25	1993	0.2067	0.206653	0.204985
313.15	800	0.161	0.162209	0.162551
313.15	5000	0.583	0.591455	0.581755
323.15	4001	0.476	0.479639	0.475015
343.15	999.7	0.133	0.133387	0.134941
323.15	1593	0.1943	0.194419	0.194839
343.15	2698	0.1769	0.174999	0.180179
323.15	1893	0.2848	0.283364	0.28234
303.15	1199.6	0.239	0.240205	0.239401
338.25	393	0.0378	0.038155	0.0385987
298.15	583	0.1562	0.156104	0.15807
393.15	404	0.0515	0.0526214	0.0571505
393.15	773	0.1041	0.104152	0.107309
298.15	699.7	0.171	0.171821	0.17135
333.15	1853.5	0.1423	0.141438	0.139931
298.15	2014	0.3431	0.3395	0.350703
308.15	503.5	0.0965	0.0964183	0.0989308
353.25	145	0.0129	0.0128826	0.0118839
353.15	153.9	0.0094	0.00942251	0.00855223
308.15	1493	0.198	0.197579	0.196681
298.15	1199.5	0.1369	0.138538	0.142392
333.15	2080	0.252	0.248518	0.250448
298.15	1392	0.3175	0.316848	0.316091
333.15	1299.8	0.1698	0.168747	0.169446
353.25	394	0.0308	0.030656	0.0321295
343.15	1400.5	0.191	0.191111	0.195642
303.16	399.7	0.045	0.0450109	0.0452628
333.23	50.4	0.003	0.00312567	0.00242676
313.15	3990	0.505	0.504866	0.505796
323.15	1992	0.2958	0.295137	0.298697
353.15	4320	0.3579	0.358355	0.357872
393.15	1607	0.2347	0.234553	0.233443
333.15	800	0.131	0.126637	0.121116
343.15	199.9	0.031	0.0309927	0.0323777
323.15	293	0.0557	0.0552771	0.0536455
323.26	50	0.0143	0.01416	0.0133343
308.15	844	0.1785	0.179365	0.179675
333.15	2555	0.1847	0.18618	0.186755
313.25	50.6	0.008	0.00752518	0.0048901
353.25	1093	0.0954	0.0955671	0.0967082
318.15	586.4	0.0954	0.0954594	0.098725
298.15	255.3	0.0592	0.0594857	0.0611845
273.15	372	0.071	0.0714431	0.0720482
323.15	1399.7	0.206	0.204989	0.207554
303.15	6000	0.713	0.714539	0.70759
303.15	5001	0.612	0.61488	0.617024
323.15	1292	0.2106	0.209562	0.205467
333.15	800	0.158	0.157613	0.157589
353.15	2180	0.1921	0.192049	0.190927
323.15	1223.5	0.1473	0.149442	0.157173
293.15	1221	0.2831	0.286424	0.287057
338.25	1493	0.1667	0.166916	0.163557
333.15	1001	0.143	0.143459	0.148166
293.15	1145	0.2589	0.25303	0.250307
308.15	583.4	0.1115	0.111467	0.0997159
323.15	290.5	0.0277	0.0275971	0.0280436
393.15	1261	0.1116	0.111889	0.109373
343.15	1199.6	0.083	0.0828774	0.0869944
353.25	193	0.0182	0.0182903	0.0182002
373.15	3080	0.1868	0.186591	0.188687
338.25	194	0.0186	0.0188572	0.0189783
303.15	2999	0.495	0.494628	0.499654
298.15	793	0.1739	0.173491	0.173757
313.15	1277.7	0.262	0.261433	0.25895
313.15	199.9	0.0436	0.0438302	0.0420166
353.25	994	0.0862	0.0858249	0.0853383
298.15	4575.7	0.614	0.617289	0.614971
338.25	1293	0.1323	0.132206	0.136771
343.15	4564	0.2752	0.27682	0.271077
318.15	182.5	0.0307	0.0306597	0.0334051
308.15	2248	0.3437	0.340455	0.342958
328.15	1245	0.1907	0.189827	0.18629
323.15	1793	0.2732	0.273827	0.27394
338.25	693	0.0743	0.0742329	0.0700387
343.15	200.1	0.016	0.0159015	0.0161436
313.15	999.8	0.1881	0.188523	0.189134
303.15	399.9	0.11	0.109826	0.106054
298.15	100	0.0305	0.0297472	0.0318508
323.15	100	0.025	0.0269741	0.0275159
338.25	1493	0.1618	0.161181	0.162361
323.15	700.1	0.118	0.117871	0.114825
313.15	803	0.1664	0.165087	0.163417
333.22	399.8	0.028	0.0277753	0.0281531
313.15	500	0.094	0.0955635	0.101476
298.15	2270.4	0.418	0.41157	0.424
333.15	2242.8	0.2205	0.223155	0.224293
333.15	6024	0.583	0.581739	0.577115
298.15	1192	0.2409	0.24114	0.238229
308.15	793	0.1439	0.142989	0.144514
343.15	799.7	0.057	0.0573304	0.0630775
318.15	1841	0.2795	0.279446	0.279725
338.15	239.5	0.0277	0.0277305	0.0248401
313.15	1000	0.194	0.193617	0.192318
353.25	694	0.056	0.0556902	0.0578255
313.15	1005	0.173	0.173325	0.174525
313.15	1899.8	0.316	0.315025	0.308944
313.15	1100	0.2033	0.204966	0.207278
313.15	1106	0.2405	0.239119	0.241481
298.15	593	0.1089	0.108954	0.109364
313.15	4002	0.31	0.309392	0.311015
333.15	50	0.00744	0.00748898	0.00716853
298.15	692	0.1263	0.125924	0.124391
338.15	653.6	0.0829	0.0827487	0.0842686
393.15	4642	0.2877	0.288263	0.287921
413.15	1273	0.1001	0.100314	0.0996454
343	2905	0.3896	0.387133	0.389752
338.25	1393	0.1282	0.127958	0.129758
333.15	1104	0.161	0.160466	0.163082
393.15	1345	0.185	0.184503	0.183919
298.15	892	0.158	0.158021	0.156449
303.15	4000	0.568	0.565955	0.564609
298.15	4028	0.5821	0.58849	0.586702
333.15	4710	0.4695	0.464709	0.474596
343.15	99.9	0.017	0.0166746	0.0146608
308.15	569	0.1012	0.100989	0.103408
323.15	1199.6	0.181	0.180521	0.177022
333.15	4719	0.3057	0.306809	0.304373
323.15	2130	0.1912	0.194335	0.191618
338.25	1392	0.1412	0.141391	0.138512
343.15	1499.7	0.173	0.173065	0.1718
303.15	2000	0.385	0.387307	0.383593
323.15	1899.8	0.2684	0.269562	0.267567
333.21	700.1	0.094	0.09356	0.093909
303.15	199.9	0.055	0.0541389	0.0537298
338.25	893	0.095	0.094459	0.0953925
298.15	1052	0.2636	0.261422	0.263699
303.17	1300.1	0.13	0.128632	0.127675
333.15	4007	0.483	0.481531	0.479573
328.15	173.4	0.0255	0.0253795	0.020126
298.15	81.9	0.0173	0.017305	0.0191361
298.15	593	0.1351	0.13523	0.132669
333.15	1100.1	0.1535	0.154689	0.155561
333.15	1876.3	0.24	0.236324	0.247168
338.25	194	0.0174	0.0175375	0.0192654
303.15	2180.4	0.3207	0.314901	0.31793
353.25	294	0.0305	0.0305218	0.0272034
323.15	1499.7	0.1383	0.138459	0.138915
323.15	49.9	0.011	0.0108147	0.0103798
323.15	50	0.00928	0.00924105	0.00865024
343.15	1099.8	0.169	0.168681	0.164785
363.15	1087	0.151	0.152397	0.145628
323.15	500	0.113	0.11332	0.114847
298.15	1992	0.3577	0.356564	0.355268
313.09	100	0.027	0.0268391	0.0276648
313.15	3812	0.4851	0.484905	0.483745
313.15	249	0.0518	0.0520387	0.0528877
323.15	1899.8	0.25	0.248889	0.255454
333.15	75.664	0.0209	0.0207868	0.0208803
323.15	1093	0.1533	0.152861	0.154501
343.15	1000.3	0.136	0.13492	0.135114
338.25	892	0.1052	0.105407	0.106222
313.15	1399	0.264	0.261761	0.263087
333.15	3001	0.1937	0.192229	0.191813
313.15	4408	0.4632	0.459095	0.466801
333.15	1999	0.137	0.136198	0.139724
363.15	411	0.0669	0.0667479	0.0635652
313.2	68.248	0.0303	0.0303627	0.0302093
333.15	201	0.037	0.0368101	0.0359586
323.15	399.86	0.0736	0.0745358	0.0741655
323.15	293	0.0444	0.0445573	0.0419754
353.25	95	0.0072	0.00722439	0.00740547
313.15	2001	0.37	0.369969	0.374915
313.15	2003	0.3	0.294607	0.294779
343.15	368.6	0.0262	0.0260812	0.0252849
323.15	19.8	0.005	0.00492667	0.00566416
313.15	400	0.0843	0.08426	0.079113
298.15	200	0.054	0.0540858	0.0545997
293.15	2202	0.4261	0.4287	0.427415
393.15	1313	0.0912	0.0921751	0.0876422
323.15	493	0.0899	0.0898549	0.0899436
298.15	1992	0.3367	0.339696	0.333302
313.15	506	0.105	0.103777	0.0981089
323.15	993	0.1697	0.169856	0.168306
323.15	194	0.0275	0.02767	0.0281766
323.15	85.1	0.0082	0.0081725	0.00684965
313.15	699.9	0.173	0.172457	0.172164
323.15	1792	0.2298	0.227806	0.228218
353.25	893	0.078	0.0776292	0.079874
343.15	1299.1	0.175	0.172582	0.16256
323.15	195	0.0302	0.0301695	0.0287851
333.15	89.8	0.0073	0.00732691	0.00589752
328.15	713	0.1289	0.127552	0.129219
323.15	19.9	0.004	0.00402289	0.00588818
313.15	2837.2	0.426	0.424863	0.429609
333.15	2000	0.158	0.156783	0.164558
313.15	1001	0.209	0.208619	0.207266
283.15	2338	0.4831	0.483937	0.483063
353.25	1692	0.1269	0.127132	0.128817
323.15	6002	0.633	0.633572	0.634147
393.15	1601	0.18	0.179905	0.181595
333.15	3426.9	0.333	0.331121	0.326739
333.15	3875.7	0.446	0.447185	0.446482
313.15	1900.2	0.333	0.337639	0.333096
333.15	600	0.09	0.0907984	0.0917456
303.15	1299.8	0.147	0.148732	0.153962
303.15	1500.8	0.318	0.312347	0.315966
373.15	3710	0.2635	0.26392	0.265091
313.15	3653.1	0.463	0.454545	0.458071
333.15	5009	0.511	0.512909	0.513216
373.15	709	0.1224	0.122401	0.121542
353.25	894	0.0849	0.0849907	0.0840326
353.25	494	0.0382	0.0381364	0.0379695
353.25	994	0.0777	0.0780181	0.0780405
338.15	490.2	0.0621	0.0619445	0.0631324
333.15	1534	0.2485	0.246882	0.249582
323.15	1892	0.2442	0.244347	0.248507
303.15	2000	0.383	0.384686	0.3826
338.25	1593	0.1759	0.176485	0.177799
313.15	1000	0.225	0.223059	0.219148
333.15	3374	0.355	0.358651	0.361104
338.25	593	0.0574	0.0574599	0.0590483
313.15	200	0.051	0.0505045	0.0514517
353.25	793	0.0762	0.0761213	0.0767365
323.15	199.8	0.021	0.0207043	0.0219195
353.25	1693	0.1403	0.140623	0.141466
323.15	399.8	0.062	0.0614032	0.0649721
293.15	2397	0.4317	0.424376	0.429577
313.15	1423	0.3123	0.31441	0.30807
293.15	4254	0.5663	0.570141	0.563649
323.15	95	0.0145	0.0144679	0.0146301
323.15	399.9	0.0691	0.0697295	0.068893
313.15	500	0.1207	0.118881	0.121578
373.15	4830	0.269	0.268604	0.269508
303.15	2079	0.2202	0.217646	0.220338
333.15	3002	0.368	0.375751	0.367749
313.15	100	0.024	0.0240629	0.0243747
313.15	1000	0.188	0.188179	0.17956
318.15	501.2	0.0837	0.0835875	0.0824607
343.21	82.391	0.0183	0.0184802	0.0221597
298.15	785.3	0.1632	0.162835	0.157299
318.15	407.7	0.0629	0.0629951	0.0610496
338.15	246.8	0.0314	0.0313219	0.0313691
323.15	393	0.0602	0.0598658	0.059007
302.4	1409	0.3712	0.373677	0.372091
343.15	1915.9	0.1318	0.130608	0.124473
313.15	4999	0.598	0.601114	0.596285
343.15	800.3	0.114	0.112942	0.116436
303.22	1499.9	0.283	0.286205	0.283095
328.15	649.3	0.0867	0.0866677	0.0850214
393.15	1310	0.154	0.153179	0.149188
333.15	475.1	0.0385	0.038488	0.0329631
322.6	2484	0.4261	0.431163	0.428556
393.15	463	0.0555	0.0548944	0.0548148
298.15	1128	0.2351	0.235222	0.235706
323.15	1240	0.2012	0.199774	0.200844
393.15	1268	0.063	0.0628745	0.0665812
328.15	570.1	0.0762	0.0761735	0.0768991
338.25	1592	0.1592	0.158952	0.160404
333.15	2960	0.3263	0.324243	0.324592
323.15	599.9	0.099	0.0982842	0.0946005
373.15	1015	0.1424	0.142753	0.142093
302.5	3587	0.6222	0.619486	0.62566
313.15	4000	0.506	0.508496	0.509777
323.15	500	0.099	0.0987636	0.0996727
343.15	1000.4	0.129	0.127516	0.128831
308.15	646.1	0.1146	0.11439	0.115022
303.18	400	0.096	0.0984191	0.100702
323.15	1738	0.3387	0.335085	0.339908
313.15	1390.8	0.1336	0.135631	0.139817
338.25	1792	0.1746	0.175731	0.175076
373.15	2742	0.134	0.134412	0.130046
363.15	1319	0.2071	0.210374	0.211108
308.15	1292	0.2065	0.205524	0.20373
298.15	993	0.2065	0.206344	0.205234
303.15	4930	0.4328	0.439292	0.432922
303.15	49.9	0.017	0.0168856	0.0203043
308.15	415.9	0.0814	0.081316	0.0819001
323.15	592	0.0729	0.0724521	0.0703014
313.15	2039	0.338	0.337852	0.340649
333.15	800	0.144	0.144553	0.145426
313.15	5000	0.546	0.541731	0.539871
298.15	4802.3	0.673	0.675101	0.669877
343.15	999.9	0.07	0.0697036	0.0740123
303.15	1500	0.311	0.310327	0.305536
333.15	1000	0.174	0.173216	0.172836
373.15	5790	0.2999	0.3051	0.300937
298.15	889.2	0.1986	0.199247	0.198881
323.15	1100	0.1708	0.171906	0.173318
343.15	99.8	0.008	0.00787886	0.00580328
323.14	400.1	0.0886	0.0891968	0.0910648
313.15	999.8	0.112	0.112039	0.111373
313.15	103	0.023	0.0225903	0.0225735
298.15	392	0.0735	0.0735603	0.078114
353.25	794	0.0695	0.0692867	0.0690559
333.15	199.82	0.0342	0.0340892	0.035888
303.15	800.1	0.198	0.196802	0.193873
323.15	1900.3	0.2724	0.272009	0.275884
313.15	1100	0.159	0.156481	0.15716
303.15	49.7	0.013	0.013018	0.0128494
328.15	422.3	0.0584	0.0585674	0.0622066
308.15	1793	0.2712	0.269967	0.269022
298.15	1055	0.1156	0.117034	0.115532
353.15	708.5	0.0432	0.0433148	0.0418763
313.15	1200	0.235	0.238099	0.238052
298.15	699.8	0.251	0.238992	0.238966
323.15	801	0.149	0.149994	0.144132
353.15	5490	0.4087	0.412988	0.40925
323.15	50	0.0086	0.00878164	0.00875895
298.15	393	0.1112	0.111564	0.110827
313.15	50	0.011	0.0108949	0.0100111
333.15	4236	0.3463	0.341482	0.336956
298.15	50	0.014	0.0138334	0.0147148
303.18	399.8	0.122	0.121628	0.121866
323.15	899.9	0.1159	0.115829	0.118294
328.15	86.9	0.0116	0.0116046	0.011949
298.15	793	0.1585	0.158487	0.157282
323.15	1402	0.2467	0.248175	0.252532
308.15	1293	0.2197	0.219292	0.22118
338.25	194	0.0243	0.0244079	0.023456
323.15	1500	0.288	0.301635	0.303517
293.15	2995	0.4989	0.507011	0.498321
323.15	1293	0.1737	0.172494	0.172958
313.15	99.9	0.022	0.0222566	0.0208282
363.15	1015	0.1856	0.185737	0.186097
303.15	1399.9	0.269	0.27005	0.262609
353.15	2830	0.2845	0.283649	0.285766
298.15	1499.9	0.343	0.343864	0.347369
333.15	1500	0.1986	0.195312	0.204673
338.25	1193	0.1113	0.111106	0.110937
333.15	400	0.071	0.0685203	0.0630359
323.15	4063	0.4705	0.471459	0.471716
318.15	1733	0.2667	0.265585	0.272695
313.15	3411	0.4589	0.461389	0.461965
333.15	2590	0.2472	0.237741	0.235212
328.15	1958	0.2685	0.268814	0.261271
323.15	993	0.1288	0.129554	0.131297
373.15	1317	0.1827	0.182538	0.182524
323.15	1392	0.1896	0.189003	0.19084
353.15	1039	0.1987	0.196274	0.191742
333.15	196	0.0305	0.0307632	0.0315756
338.15	735.1	0.0934	0.0931755	0.0888269
333.15	2001	0.271	0.266932	0.268304
298.15	730	0.1652	0.165585	0.171817
343.15	1199.6	0.146	0.146552	0.148285
298.15	693	0.1838	0.184216	0.176019
343.15	1199.8	0.157	0.157761	0.162392
298.15	1792	0.3791	0.376029	0.383067
333.15	99.9	0.0154	0.0152268	0.0172695
298.15	93	0.0166	0.0169872	0.0167109
343.15	4518	0.25	0.250005	0.250648
298.15	229.5	0.0483	0.0483146	0.0473792
313.15	1164	0.2809	0.280278	0.279677
373.15	1940	0.1588	0.169309	0.175596
308.15	271	0.052	0.0521108	0.0520241
333.15	200	0.043	0.0417658	0.0406854
333.15	399.9	0.0606	0.0609874	0.060388
338.25	993	0.1164	0.116428	0.113866
323.15	6000	0.596	0.598374	0.59582
323.15	1900.1	0.1706	0.171796	0.173342
343.15	399.5	0.055	0.0553265	0.054649
343.15	3156	0.1882	0.187658	0.188678
323.15	50	0.0084	0.0084763	0.00803344
298.15	893	0.1753	0.175686	0.176375
303.15	1721	0.3128	0.313038	0.312399
323.15	1193	0.1288	0.128758	0.128102
323.15	999.8	0.1595	0.161156	0.162592
293.15	1853	0.3837	0.386789	0.381492
303.15	201	0.062	0.0616729	0.0637614
338.25	1193	0.1369	0.137141	0.137097
298.15	3666	0.5571	0.559482	0.560212
313.15	200	0.046	0.0463575	0.0499325
333.11	73.253	0.0231	0.0231503	0.0242784
353.25	1693	0.1399	0.139436	0.140894
333.15	3726	0.2534	0.25598	0.252556
308.15	101.5	0.0198	0.019829	0.0175277
313.15	511	0.109	0.109202	0.109647
333.15	699.8	0.0972	0.0974242	0.0979271
353.25	493	0.0401	0.0398822	0.0392616
308.15	593	0.0853	0.0850573	0.0857678
363.15	1919	0.2827	0.284641	0.279948
313.15	199.9	0.0433	0.0437537	0.0441996
313.15	2066.4	0.328	0.324409	0.326945
338.25	1693	0.1805	0.179768	0.175986
303.15	400.1	0.087	0.0862292	0.0841515
298.15	673	0.1672	0.168574	0.172017
303.15	19.7	0.007	0.00698157	0.00786695
323.15	494	0.0677	0.0675363	0.0706246
353.25	94	0.0082	0.00819921	0.00661992
313.15	1300.2	0.2325	0.232467	0.231892
298.15	91.6	0.0218	0.021626	0.0213281
308.15	1192	0.1626	0.162153	0.160268
333.15	1180	0.1836	0.188801	0.194988
333.15	5020	0.522	0.517876	0.517512
338.25	102	0.0111	0.0111124	0.0118345
313.15	2224	0.3458	0.350301	0.348673
333.14	99.9	0.0178	0.0180089	0.0204534
353.25	194	0.0168	0.0170916	0.0168812
313.15	1100	0.2034	0.203549	0.198491
298.15	100	0.032	0.0320067	0.033429
323.15	799.7	0.16	0.15768	0.158278
323.15	493	0.0681	0.0681305	0.0682842
298.15	2564.8	0.427	0.43053	0.431656
313.15	1700.1	0.2937	0.29256	0.293122
333.15	1489	0.2586	0.259919	0.259605
323.15	4000	0.537	0.537082	0.538902
303.15	71.106	0.0328	0.0325273	0.0330031
323.23	1299.9	0.097	0.0974937	0.0932108
373.15	1015	0.1708	0.169888	0.166765
333.15	799	0.1361	0.136031	0.136323
338.25	494	0.0549	0.0550161	0.0564625
313.15	5996	0.655	0.656314	0.654995
313.13	400.1	0.077	0.0807265	0.0845575
308.15	1000	0.243	0.245318	0.244889
313.15	1711	0.326	0.331322	0.32846
313.15	5373.3	0.544	0.543885	0.546929
303.2	1000.1	0.104	0.104001	0.105836
333.15	893	0.1359	0.136507	0.135931
353.15	418	0.0888	0.0878569	0.0871104
298.15	93	0.0227	0.0225196	0.0230877
353.25	493	0.0462	0.0459861	0.0445544
298.15	993	0.1939	0.193321	0.190126
303.18	49.9	0.017	0.0172133	0.0178301
308.15	1693	0.2724	0.273948	0.270178
298.15	493	0.1111	0.111048	0.11033
303.16	62.557	0.033	0.0323519	0.0323881
343.15	999.6	0.144	0.144347	0.142698
313.2	99.8	0.01	0.00994751	0.0106486
323.15	1793	0.2114	0.21311	0.215621
313.15	1389	0.2708	0.267465	0.267239
343.15	1000.3	0.108	0.107848	0.107701
338.25	793	0.0845	0.0844299	0.0852781
313.15	4650	0.374	0.37235	0.373975
333.15	200	0.0829	0.0835487	0.08877
333.15	200	0.015	0.0150789	0.0197808
338.15	409.1	0.0519	0.0517718	0.0555106
298.15	1292	0.2599	0.261205	0.262875
353.25	94	0.0096	0.00975461	0.00840898
338.25	1692	0.1854	0.186105	0.184908
313.15	500	0.062	0.0628629	0.0643915
323.15	800	0.161	0.160339	0.159625
323.15	94	0.0142	0.0138535	0.0127365
333.15	101	0.017	0.0175213	0.0166327
298.15	1007	0.2165	0.215834	0.210175
298.15	1993	0.3497	0.351652	0.350065
323.15	1500.3	0.2167	0.215276	0.21522
338.25	1292	0.1425	0.142354	0.140337
338.15	84.3	0.0107	0.0106896	0.0119951
333.15	1259	0.1388	0.129896	0.123431
303.15	1500	0.297	0.295168	0.303368
333.15	203	0.0313	0.0322512	0.0314749
323.15	5001	0.54	0.537776	0.544642
373.15	1900	0.2837	0.277105	0.275962
333.15	5115	0.3255	0.32708	0.32424
333.15	1701	0.2913	0.28754	0.290118
338.15	877.8	0.1005	0.100325	0.0983516
308.15	94	0.0173	0.0177526	0.0199373
353.25	1293	0.094	0.0940846	0.0936901
313.15	2874	0.421	0.420382	0.417808
333.15	1285.9	0.204	0.202265	0.203309
323.15	2871	0.2434	0.241411	0.244392
328.15	170	0.0228	0.0229101	0.0207013
323.15	2095	0.3056	0.302288	0.298701
313.15	1099.9	0.204	0.204855	0.207086
323.15	594	0.0893	0.0891215	0.0904411
308.15	3020	0.4172	0.415802	0.416656
298.15	1500	0.369	0.360414	0.3618
313.15	524	0.1172	0.114698	0.114156
323.15	293	0.0418	0.0415683	0.0412275
313.15	3413	0.4529	0.457172	0.457072
323.15	3999	0.475	0.479782	0.481008
323.15	599.6	0.115	0.114595	0.11363
343.15	2142.6	0.1567	0.157416	0.159154
323.15	494	0.0607	0.0606458	0.0635968
323.15	993	0.1089	0.10885	0.106551
343.15	3164	0.2101	0.209311	0.205226
303.15	99.9	0.014	0.0138101	0.0123009
343.1	75.73	0.0202	0.020153	0.0212518
333.15	1981.2	0.285	0.285539	0.283717
333.15	999.9	0.0819	0.0817612	0.0831837
338.25	594	0.0652	0.0655185	0.0666946
343.15	19.9	0.004	0.00396265	0.00364859
308.15	174.8	0.0313	0.0314263	0.0353709
333.15	699.6	0.1055	0.105693	0.10668
298.15	793	0.1656	0.165197	0.163255
323.15	1488	0.2942	0.293039	0.290654
298.15	1041.2	0.219	0.216928	0.217423
323.15	393	0.0729	0.0729618	0.0701273
313.15	892.4	0.191	0.191203	0.186043
298.15	94	0.0222	0.0219391	0.0213047
343.15	99.8	0.014	0.0140682	0.0125168
333.15	200	0.032	0.0321381	0.0316651
298.15	1393	0.2555	0.256052	0.256514
343.15	399.9	0.071	0.0702358	0.065585
298.15	493	0.1035	0.103106	0.103679
343.15	1300.6	0.09	0.0898021	0.0915306
308.15	2000	0.401	0.399064	0.395856
363.15	1344	0.2291	0.23187	0.233995
343.15	4238	0.4344	0.43426	0.436356
353.15	366.2	0.0221	0.0223095	0.0242358
308.15	1935	0.3089	0.311674	0.31385
308.15	1392	0.1981	0.198531	0.195292
333.15	239.9	0.0271	0.0277068	0.0286027
323.19	700.1	0.058	0.0569771	0.0589755
313.15	5986	0.384	0.385828	0.381606
338.25	593	0.0724	0.0723063	0.071397
308.15	393	0.0712	0.0704678	0.0734781
323.15	1813	0.155	0.154319	0.152608
303.25	999.8	0.202	0.210925	0.21175
323.15	552	0.1213	0.119815	0.120035
353.15	1311	0.2004	0.198354	0.199257
323.15	1692	0.2228	0.22283	0.220926
298.15	493	0.0917	0.0916165	0.0926695
393.15	4709	0.205	0.203507	0.205112
313.15	4479.5	0.515	0.512923	0.517413
313.15	1299.7	0.0552	0.0552877	0.0597806
338.25	1292	0.1323	0.132873	0.135045
313.15	1502	0.284	0.284616	0.289407
323.2	700	0.1511	0.150937	0.15133
308.15	491.1	0.0871	0.0869304	0.0862258
353.25	1293	0.1238	0.123615	0.125941
323.15	1499.9	0.2255	0.222198	0.229993
353.15	1940	0.1719	0.17235	0.175462
343.15	1398.5	0.164	0.16495	0.162865
343.15	2265.7	0.198	0.199602	0.196171
313.15	3100	0.2853	0.285231	0.284868
313.11	1500	0.245	0.248441	0.261218
373.15	716	0.106	0.104649	0.106209
343.15	1399.2	0.185	0.181567	0.184825
343.15	3735	0.215	0.214353	0.213783
343.15	699.7	0.099	0.099783	0.097555
313.15	1025.8	0.167	0.165667	0.170591
303.15	600	0.074	0.0743917	0.0750369
338.25	1293	0.1134	0.113146	0.111822
308.15	1592	0.2465	0.246014	0.242976
333.15	805	0.1568	0.154243	0.153135
313.15	50	0.0108	0.0106476	0.00996794
323.15	293	0.0407	0.0407206	0.0405156
323.15	593	0.1066	0.106783	0.109136
353.25	394	0.0409	0.0407294	0.038242
298.15	2814	0.4292	0.431289	0.428346
298.15	772	0.1828	0.183835	0.183987
343.15	3283	0.21	0.207034	0.209093
353.25	1093	0.0806	0.0806595	0.0790876
373.15	406	0.0352	0.0350157	0.0346781
298.15	1293	0.2502	0.250061	0.250289
333.15	1501	0.24	0.240061	0.242217
328.15	182.9	0.0255	0.0255633	0.0251074
353.15	107.9	0.0065	0.00655501	0.0055113
323.15	99.7	0.019	0.0190792	0.0202802
333.15	800	0.07	0.0720956	0.0715122
308.15	297	0.0535	0.0532742	0.0518033
343.15	699.8	0.097	0.0985139	0.1036
313.15	103	0.014	0.0138205	0.0152455
313.15	5002	0.602	0.598728	0.599634
323.15	993	0.1692	0.167462	0.165426
333.15	1699.5	0.214	0.214573	0.210764
323.15	6000	0.663	0.661366	0.666762
308.15	693	0.1065	0.106664	0.103738
313.15	3779	0.3115	0.311642	0.304703
298.15	3321	0.523	0.523574	0.518792
373.15	1299	0.1015	0.101226	0.0951573
313.15	1702	0.3758	0.375751	0.371753
333.15	199.9	0.0309	0.0307204	0.0313506
298.15	793	0.1421	0.142192	0.141716
323.15	800	0.15	0.150876	0.147223
313.15	1083	0.2507	0.25244	0.252553
298.15	1693	0.3092	0.310211	0.308777
313.15	399.7	0.0806	0.0800364	0.0799072
343.15	199.9	0.035	0.0347938	0.0324718
323.15	4586	0.334	0.333905	0.334413
298.15	652.6	0.1501	0.15026	0.154048
298.15	2000	0.415	0.40528	0.419111
313.15	1129	0.2309	0.226771	0.232088
298.15	194	0.0334	0.0335273	0.035425
313.15	3803	0.272	0.276067	0.27255
308.15	897.1	0.1728	0.172385	0.173373
323.15	592	0.1064	0.106217	0.106719
303.15	3496	0.3285	0.328901	0.331533
298.15	1493	0.2807	0.281064	0.275337
343.15	601	0.082	0.081148	0.0857667
338.25	594	0.0702	0.0699909	0.0681671
373.15	1653	0.202	0.200315	0.201416
338.15	252.7	0.0311	0.0310936	0.0344557
[truncated: 1,038 more rows]

[truncated: 1 more sheets: Table S10]
